# Supplementary material for: Inhibition of SRP-dependent protein secretion by the bacterial alarmone (p)ppGpp
Source: Nat Commun. 2022 Feb 25;13:1069. doi: 10.1038/s41467-022-28675-0 (PMC8881573; doi:10.1038/s41467-022-28675-0)
Supplement: Supplementary file 3 — Source Data [file 41467_2022_28675_MOESM3_ESM.xlsx]

## Sheet: Overview
Table of contents
Sheet number	Method/Figure	Concentration of Ffh and FtsY	Concentration of GMPPNP	Concentration of ppGpp	Concentration of pppGpp
1	Analytical SEC	100 µM	1 mM	-	-
2	Analytical SEC	100 µM	1 mM	500 µM	-
3	Analytical SEC	100 µM	1 mM	1 mM	-
4	Analytical SEC	100 µM	1 mM	1.5 mM	-
5	Analytical SEC	50 µM	250 µM	-	-
6	Analytical SEC	50 µM	250 µM	50 µM	-
7	Analytical SEC	50 µM	250 µM	75 µM	-
8	Analytical SEC	50 µM	250 µM	125 µM	-
9	Analytical SEC	50 µM	500 µM	-	-
10	Analytical SEC	50 µM	500 µM	100 µM	-
11	Analytical SEC	50 µM	500 µM	125 µM	-
12	Analytical SEC	50 µM	500 µM	200 µM	-
13	Analytical SEC	50 µM	1 mM	-	-
14	Analytical SEC	50 µM	1 mM	175 µM	-
15	Analytical SEC	50 µM	1 mM	250µM	-
16	Analytical SEC	50 µM	1 mM	400 µM	-
17	Analytical SEC	50 µM	250 µM	-	-
18	Analytical SEC	50 µM	250 µM	-	200 µM
19	Analytical SEC	50 µM	250 µM	-	300 µM
20	Analytical SEC	50 µM	250 µM	-	400 µM
21	Analytical SEC	50 µM	500 µM	-	-
22	Analytical SEC	50 µM	500 µM	-	200 µM
23	Analytical SEC	50 µM	500 µM	-	300 µM
24	Analytical SEC	50 µM	500 µM	-	500 µM
25	Analytical SEC	50 µM	1 mM	-	-
26	Analytical SEC	50 µM	1 mM	-	300 µM
27	Analytical SEC	50 µM	1 mM	-	500 µM
28	Analytical SEC	50 µM	1 mM	-	1 mM
29	GTPase Assay
30	ITC - BsFFH vs GDP
31	ITC - BsFFH vs GTPγS
32	ITC - BsFFH vs ppGpp
33	ITC - BsFFH vs pppGpp
34	ITC - BsFFH vs GTP
35	ITC - EcFFH vs GDP
36	ITC - EcFFH vs GTPγS
37	ITC - EcFFH vs ppGpp
38	ITC - EcFFH vs pppGpp
39	ITC - EcFFH vs GTP
40	ITC - EcFTSY vs GDP
41	ITC - EcFTSY vs GTPγS
42	ITC - EcFTSY vs ppGpp
43	ITC - EcFTSY vs GTP
44	ITC - EcFTSY vs pppGpp
45	MST - BsFfh+GTP
46	MST - BsFfh+GDP
47	MST - BsFfh+pppGpp
48	MST - BsFfh+ppGpp
49	MST - EcFfh+GTP
50	MST - EcFfh+GDP
51	MST - EcFfh+pppGpp
52	MST - EcFfh+ppGpp
53	MST - EcFtsY+GTP
54	MST - EcFtsY+GDP
55	MST - EcFtsY+pppGpp
56	MST - EcFtsY+ppGpp
57	Data Figure 1
58	Data Figure 2
59	uncropped image of Supplementary Figure 1
60	Cryo-EM data collection, refinement and validation statistics
61	Representative micrographs of the cryo-EM data sets

## Sheet: 1
100µM SRP / 1mM GMPPNP
Chrom.1		Chrom.1		Chrom.1		Chrom.1		Chrom.1		Chrom.1
UV 1_280		Cond		Conc B		Injection		Run Log		UV 1_280_CUT_TEMP@100,BASEM
ml	mAU	ml	mS/cm	ml	%	ml	Injection	ml	Logbook	ml	mAU
-2.00583	0.020589	-2.00583	31.3558	-2.00583	0	0.00034		-2.00583	Method Settings	0	-0.248184
-2.005	0.050164	-2.00416	31.3556	-1.9975	0			-2.00396	Equilibration	0.000832	-0.248183
-2.00416	0.067189	-2.0025	31.3556	-1.98918	0			-0.003121	Sample Application	0.001665	-0.248183
-2.00333	0.084248	-2.00083	31.3558	-1.98085	0			0.997071	Elution	0.002497	-0.248183
-2.0025	0.101303	-1.99917	31.3565	-1.97253	0					0.00333	-0.248183
-2.00167	0.118306	-1.9975	31.358	-1.9642	0					0.004162	-0.248183
-2.00083	0.135303	-1.99584	31.3604	-1.95588	0					0.004995	-0.248183
-2	0.152295	-1.99417	31.3631	-1.94755	0					0.005827	-0.248183
-1.99917	0.169355	-1.99251	31.3664	-1.93923	0					0.00666	-0.248183
-1.99834	0.186377	-1.99084	31.3698	-1.9309	0					0.007492	-0.248183
-1.9975	0.203378	-1.98918	31.3715	-1.92258	0					0.008324	-0.248183
-1.99667	0.220397	-1.98751	31.3705	-1.91425	0					0.009157	-0.248183
-1.99584	0.237342	-1.98585	31.358	-1.90593	0					0.009989	-0.248183
-1.99501	0.253272	-1.98419	31.3549	-1.8976	0					0.010822	-0.248183
-1.99417	0.268427	-1.98252	31.3536	-1.88928	0					0.011654	-0.248183
-1.99334	0.284099	-1.98086	31.353	-1.88095	0					0.012486	-0.248183
-1.99251	0.300753	-1.97919	31.3528	-1.87263	0					0.013319	-0.248183
-1.99168	0.317755	-1.97753	31.3528	-1.8643	0					0.014151	-0.248183
-1.99084	0.334104	-1.97586	31.3529	-1.85598	0					0.014984	-0.248183
-1.99001	0.349802	-1.9742	31.353	-1.84765	0					0.015816	-0.248182
-1.98918	0.365443	-1.97253	31.3527	-1.83933	0					0.016649	-0.248182
-1.98835	0.381064	-1.97087	31.3525	-1.831	0					0.017481	-0.248182
-1.98751	0.396692	-1.9692	31.3519	-1.82268	0					0.018314	-0.248182
-1.98668	0.460189	-1.96754	31.3512	-1.81435	0					0.019146	-0.248182
-1.98585	0.543165	-1.96587	31.3502	-1.80603	0					0.019979	-0.248182
-1.98502	0.558221	-1.96421	31.349	-1.7977	0					0.020811	-0.248182
-1.98419	0.574484	-1.96254	31.3472	-1.78938	0					0.021643	-0.248182
-1.98335	0.591135	-1.96088	31.345	-1.78105	0					0.022476	-0.248182
-1.98252	0.60785	-1.95921	31.3424	-1.77273	0					0.023308	-0.248182
-1.98169	0.617909	-1.95755	31.3395	-1.7644	0					0.024141	-0.248182
-1.98086	0.630914	-1.95588	31.3362	-1.75608	0					0.024973	-0.248182
-1.98002	0.647587	-1.95422	31.3329	-1.74775	0					0.025805	-0.248182
-1.97919	0.664312	-1.95255	31.3294	-1.73943	0					0.026638	-0.248182
-1.97836	0.680928	-1.95089	31.3257	-1.7311	0					0.02747	-0.248182
-1.97753	0.697512	-1.94922	31.3218	-1.72277	0					0.028303	-0.248182
-1.97669	0.714069	-1.94756	31.3181	-1.71445	0					0.029135	-0.248182
-1.97586	0.73064	-1.94589	31.3144	-1.70613	0					0.029968	-0.248182
-1.97503	0.747227	-1.94423	31.3108	-1.6978	0					0.0308	-0.248182
-1.9742	0.763818	-1.94256	31.3073	-1.68947	0					0.031632	-0.248181
-1.97336	0.780361	-1.9409	31.304	-1.68115	0					0.032465	-0.248181
-1.97253	0.796999	-1.93923	31.3009	-1.67283	0					0.033297	-0.248181
-1.9717	0.807301	-1.93757	31.2978	-1.6645	0					0.03413	-0.248181
-1.97087	0.809775	-1.9359	31.2947	-1.65617	0					0.034962	-0.248181
-1.97003	0.809864	-1.93424	31.2919	-1.64785	0					0.035795	-0.248181
-1.9692	0.809952	-1.93257	31.2893	-1.63952	0					0.036627	-0.248181
-1.96837	0.810041	-1.93091	31.2868	-1.6312	0					0.03746	-0.248181
-1.96754	0.81013	-1.92924	31.2846	-1.62287	0					0.038292	-0.248181
-1.9667	0.810219	-1.92758	31.2827	-1.61455	0					0.039124	-0.248181
-1.96587	0.810141	-1.92591	31.2808	-1.60622	0					0.039957	-0.248181
-1.96504	0.80986	-1.92425	31.2791	-1.5979	0					0.040789	-0.248181
-1.96421	0.80952	-1.92258	31.2777	-1.58957	0					0.041622	-0.248181
-1.96338	0.809179	-1.92092	31.2763	-1.58125	0					0.042454	-0.248181
-1.96254	0.808837	-1.91926	31.2752	-1.57292	0					0.043287	-0.248181
-1.96171	0.808497	-1.91759	31.2741	-1.5646	0					0.044119	-0.248181
-1.96088	0.808155	-1.91593	31.2732	-1.55627	0					0.044951	-0.248181
-1.96005	0.807813	-1.91426	31.2724	-1.54795	0					0.045784	-0.24818
-1.95921	0.80749	-1.9126	31.2718	-1.53962	0					0.046616	-0.24818
-1.95838	0.807174	-1.91093	31.2712	-1.5313	0					0.047449	-0.24818
-1.95755	0.806858	-1.90927	31.2708	-1.52297	0					0.048281	-0.24818
-1.95671	0.806542	-1.9076	31.2705	-1.51465	0					0.049114	-0.24818
-1.95588	0.807029	-1.90594	31.2704	-1.50632	0					0.049946	-0.24818
-1.95505	0.808041	-1.90427	31.2704	-1.498	0					0.050779	-0.24818
-1.95422	0.809096	-1.90261	31.2704	-1.48967	0					0.051611	-0.24818
-1.95338	0.810217	-1.90094	31.2706	-1.48135	0					0.052444	-0.24818
-1.95255	0.811449	-1.89928	31.2708	-1.47302	0					0.053276	-0.24818
-1.95172	0.812714	-1.89761	31.271	-1.4647	0					0.054108	-0.24818
-1.95089	0.813975	-1.89595	31.2713	-1.45637	0					0.054941	-0.24818
-1.95006	0.81555	-1.89428	31.2717	-1.44805	0					0.055773	-0.24818
-1.94922	0.818006	-1.89262	31.2723	-1.43972	0					0.056606	-0.24818
-1.94839	0.820842	-1.89095	31.2728	-1.4314	0					0.057438	-0.24818
-1.94756	0.823693	-1.88929	31.2736	-1.42307	0					0.05827	-0.24818
-1.94673	0.826547	-1.88762	31.2742	-1.41475	0					0.059103	-0.24818
-1.94589	0.829415	-1.88596	31.275	-1.40642	0					0.059935	-0.24818
-1.94506	0.832302	-1.88429	31.2758	-1.3981	0					0.060768	-0.248179
-1.94423	0.835193	-1.88263	31.2767	-1.38977	0					0.0616	-0.248179
-1.9434	0.837024	-1.88096	31.2776	-1.38145	0					0.062433	-0.248179
-1.94256	0.837607	-1.8793	31.2785	-1.37312	0					0.063265	-0.248179
-1.94173	0.83782	-1.87763	31.2794	-1.3648	0					0.064097	-0.248179
-1.9409	0.837932	-1.87597	31.2803	-1.35647	0					0.06493	-0.248179
-1.94007	0.837842	-1.8743	31.2813	-1.34815	0					0.065762	-0.248179
-1.93923	0.837649	-1.87264	31.2824	-1.33982	0					0.066595	-0.248179
-1.9384	0.837455	-1.87097	31.2834	-1.3315	0					0.067427	-0.248179
-1.93757	0.837261	-1.86931	31.2844	-1.32317	0					0.06826	-0.248179
-1.93674	0.837105	-1.86764	31.2854	-1.31485	0					0.069092	-0.248179
-1.9359	0.836993	-1.86598	31.2864	-1.30652	0					0.069925	-0.248179
-1.93507	0.836893	-1.86431	31.2874	-1.29819	0					0.070757	-0.248179
-1.93424	0.836833	-1.86265	31.2885	-1.28987	0					0.071589	-0.248179
-1.93341	0.836802	-1.86098	31.2895	-1.28154	0					0.072422	-0.248179
-1.93257	0.836771	-1.85932	31.2905	-1.27322	0					0.073254	-0.248179
-1.93174	0.83674	-1.85765	31.2916	-1.2649	0					0.074087	-0.248179
-1.93091	0.836708	-1.85599	31.2926	-1.25657	0					0.074919	-0.248179
-1.93008	0.836429	-1.85433	31.2935	-1.24825	0					0.075752	-0.248179
-1.92924	0.835951	-1.85266	31.2945	-1.23992	0					0.076584	-0.248178
-1.92841	0.83522	-1.851	31.2955	-1.23159	0					0.077416	-0.248178
-1.92758	0.83398	-1.84933	31.2966	-1.22327	0					0.078249	-0.248178
-1.92675	0.832502	-1.84767	31.2978	-1.21494	0					0.079081	-0.248178
-1.92591	0.83103	-1.846	31.2989	-1.20662	0					0.079914	-0.248178
-1.92508	0.829553	-1.84434	31.3	-1.19829	0					0.080746	-0.248178
-1.92425	0.828234	-1.84267	31.3012	-1.18997	0					0.081579	-0.248178
-1.92342	0.82712	-1.84101	31.3024	-1.18164	0					0.082411	-0.248178
-1.92258	0.826076	-1.83934	31.3036	-1.17332	0					0.083244	-0.248178
-1.92175	0.824892	-1.83768	31.3048	-1.16499	0					0.084076	-0.248178
-1.92092	0.823616	-1.83601	31.306	-1.15667	0					0.084908	-0.248178
-1.92009	0.822344	-1.83435	31.307	-1.14834	0					0.085741	-0.248178
-1.91926	0.821072	-1.83268	31.308	-1.14002	0					0.086573	-0.248178
-1.91842	0.819793	-1.83102	31.309	-1.13169	0					0.087406	-0.248178
-1.91759	0.818503	-1.82935	31.3102	-1.12337	0					0.088238	-0.248178
-1.91676	0.817202	-1.82769	31.3113	-1.11504	0					0.089071	-0.248178
-1.91593	0.815899	-1.82602	31.3125	-1.10672	0					0.089903	-0.248178
-1.91509	0.814595	-1.82436	31.3139	-1.09839	0					0.090735	-0.248178
-1.91426	0.813292	-1.82269	31.3152	-1.09007	0					0.091568	-0.248178
-1.91343	0.811987	-1.82103	31.3164	-1.08174	0					0.0924	-0.248178
-1.9126	0.810682	-1.81936	31.3177	-1.07342	0					0.093233	-0.248177
-1.91176	0.809303	-1.8177	31.3189	-1.06509	0					0.094065	-0.248177
-1.91093	0.807839	-1.81603	31.32	-1.05677	0					0.094898	-0.248177
-1.9101	0.806336	-1.81437	31.3211	-1.04844	0					0.09573	-0.248177
-1.90927	0.805155	-1.8127	31.322	-1.04012	0					0.096562	-0.248177
-1.90843	0.804153	-1.81104	31.3228	-1.03179	0					0.097395	-0.248177
-1.9076	0.803148	-1.80937	31.3235	-1.02347	0					0.098227	-0.248177
-1.90677	0.802149	-1.80771	31.3241	-1.01514	0					0.09906	-0.248177
-1.90594	0.80115	-1.80604	31.3244	-1.00682	0					0.099892	-0.248177
-1.9051	0.800122	-1.80438	31.3245	-0.998492	0					0.100725	-0.248177
-1.90427	0.799081	-1.80272	31.3244	-0.990167	0					0.101557	-0.248177
-1.90344	0.798413	-1.80105	31.3241	-0.981842	0					0.10239	-0.248177
-1.90261	0.798301	-1.79939	31.3237	-0.973516	0					0.103222	-0.248177
-1.90177	0.798366	-1.79772	31.3231	-0.965191	0					0.104054	-0.248177
-1.90094	0.798432	-1.79605	31.3225	-0.956866	0					0.104887	-0.248177
-1.90011	0.798498	-1.79439	31.3218	-0.948541	0					0.105719	-0.248177
-1.89928	0.798678	-1.79272	31.3208	-0.940216	0					0.106552	-0.248177
-1.89844	0.79908	-1.79106	31.3198	-0.931891	0					0.107384	-0.248177
-1.89761	0.799559	-1.7894	31.3189	-0.923566	0					0.108217	-0.248177
-1.89678	0.804225	-1.78773	31.3177	-0.915241	0					0.109049	-0.248176
-1.89595	0.811698	-1.78607	31.3163	-0.906916	0					0.109881	-0.248176
-1.89512	0.819633	-1.7844	31.3149	-0.898591	0					0.110714	-0.248176
-1.89428	0.827545	-1.78274	31.3136	-0.890265	0					0.111546	-0.248176
-1.89345	0.835462	-1.78107	31.3122	-0.88194	0					0.112379	-0.248176
-1.89262	0.843356	-1.77941	31.3108	-0.873615	0					0.113211	-0.248176
-1.89179	0.851198	-1.77774	31.3094	-0.86529	0					0.114044	-0.248176
-1.89095	0.861312	-1.77608	31.3078	-0.856965	0					0.114876	-0.248176
-1.89012	0.892626	-1.77441	31.3062	-0.84864	0					0.115709	-0.248176
-1.88929	0.931438	-1.77275	31.3046	-0.840315	0					0.116541	-0.248176
-1.88846	0.968917	-1.77108	31.3031	-0.83199	0					0.117373	-0.248176
-1.88762	1.00394	-1.76942	31.3017	-0.823665	0					0.118206	-0.248176
-1.88679	1.03926	-1.76775	31.3003	-0.81534	0					0.119038	-0.248176
-1.88596	1.07709	-1.76609	31.2988	-0.807014	0					0.119871	-0.248176
-1.88513	1.11681	-1.76442	31.2974	-0.798689	0					0.120703	-0.248176
-1.88429	1.15527	-1.76276	31.2961	-0.790364	0					0.121536	-0.248176
-1.88346	1.19068	-1.76109	31.2948	-0.782039	0					0.122368	-0.248176
-1.88263	1.22455	-1.75943	31.2935	-0.773714	0					0.1232	-0.248175
-1.8818	1.25844	-1.75776	31.2922	-0.765389	0					0.124033	-0.248175
-1.88096	1.29232	-1.7561	31.2909	-0.757064	0					0.124865	-0.248175
-1.88013	1.32635	-1.75443	31.2897	-0.748739	0					0.125698	-0.248175
-1.8793	1.36037	-1.75277	31.2886	-0.740414	0					0.12653	-0.248175
-1.87847	1.39434	-1.7511	31.2874	-0.732089	0					0.127362	-0.248175
-1.87763	1.42849	-1.74944	31.2862	-0.723763	0					0.128195	-0.248175
-1.8768	1.46298	-1.74777	31.2851	-0.715438	0					0.129027	-0.248175
-1.87597	1.49743	-1.74611	31.284	-0.707113	0					0.12986	-0.248175
-1.87514	1.53171	-1.74444	31.2829	-0.698788	0					0.130692	-0.248175
-1.8743	1.56612	-1.74278	31.2817	-0.690463	0					0.131525	-0.248175
-1.87347	1.60062	-1.74111	31.2805	-0.682138	0					0.132357	-0.248175
-1.87264	1.63515	-1.73945	31.2795	-0.673813	0					0.13319	-0.248175
-1.87181	1.671	-1.73778	31.2784	-0.665488	0					0.134022	-0.248175
-1.87097	1.70918	-1.73612	31.2773	-0.657163	0					0.134855	-0.248175
-1.87014	1.74841	-1.73446	31.2763	-0.648838	0					0.135687	-0.248175
-1.86931	1.78774	-1.73279	31.2752	-0.640512	0					0.136519	-0.248174
-1.86848	1.82712	-1.73113	31.2743	-0.632187	0					0.137352	-0.248174
-1.86764	1.86606	-1.72946	31.2734	-0.623862	0					0.138184	-0.248174
-1.86681	1.90483	-1.72779	31.2725	-0.615537	0					0.139017	-0.248174
-1.86598	1.9437	-1.72613	31.2716	-0.607212	0					0.139849	-0.248174
-1.86515	1.9825	-1.72447	31.2707	-0.598887	0					0.140682	-0.248174
-1.86431	2.02143	-1.7228	31.2698	-0.590562	0					0.141514	-0.248174
-1.86348	2.06031	-1.72114	31.2689	-0.582237	0					0.142346	-0.248174
-1.86265	2.09908	-1.71947	31.268	-0.573912	0					0.143179	-0.248174
-1.86182	2.13762	-1.71781	31.2672	-0.565587	0					0.144011	-0.248174
-1.86098	2.17555	-1.71614	31.2664	-0.557261	0					0.144844	-0.248174
-1.86015	2.21326	-1.71448	31.2657	-0.548936	0					0.145676	-0.248174
-1.85932	2.25009	-1.71281	31.2649	-0.540611	0					0.146509	-0.248174
-1.85849	2.28499	-1.71115	31.2643	-0.532286	0					0.147341	-0.248174
-1.85765	2.3188	-1.70948	31.2636	-0.523961	0					0.148174	-0.248174
-1.85682	2.3525	-1.70782	31.2629	-0.515636	0					0.149006	-0.248174
-1.85599	2.38624	-1.70615	31.2622	-0.507311	0					0.149838	-0.248174
-1.85516	2.41657	-1.70449	31.2613	-0.498986	0					0.150671	-0.248174
-1.85433	2.4435	-1.70282	31.2602	-0.490661	0					0.151503	-0.248174
-1.85349	2.46973	-1.70116	31.2592	-0.482336	0					0.152336	-0.248174
-1.85266	2.4958	-1.69949	31.2582	-0.47401	0					0.153168	-0.248173
-1.85183	2.52143	-1.69783	31.2575	-0.465685	0					0.154001	-0.248173
-1.851	2.54671	-1.69616	31.2567	-0.45736	0					0.154833	-0.248173
-1.85016	2.57183	-1.6945	31.256	-0.449035	0					0.155665	-0.248173
-1.84933	2.59516	-1.69283	31.2553	-0.44071	0					0.156498	-0.248173
-1.8485	2.60036	-1.69117	31.2546	-0.432385	0					0.15733	-0.248173
-1.84767	2.59458	-1.6895	31.2539	-0.42406	0					0.158163	-0.248173
-1.84683	2.58881	-1.68784	31.2534	-0.415735	0					0.158995	-0.248173
-1.846	2.58094	-1.68617	31.2527	-0.40741	0					0.159827	-0.248173
-1.84517	2.57168	-1.68451	31.2521	-0.399085	0					0.16066	-0.248173
-1.84434	2.56249	-1.68284	31.2516	-0.390759	0					0.161492	-0.248173
-1.8435	2.55329	-1.68118	31.251	-0.382434	0					0.162325	-0.248173
-1.84267	2.54598	-1.67951	31.2504	-0.374109	0					0.163157	-0.248173
-1.84184	2.54168	-1.67785	31.2499	-0.365784	0					0.16399	-0.248173
-1.84101	2.53846	-1.67618	31.2493	-0.357459	0					0.164822	-0.248173
-1.84017	2.53444	-1.67452	31.2488	-0.349134	0					0.165655	-0.248173
-1.83934	2.52921	-1.67285	31.2484	-0.340809	0					0.166487	-0.248173
-1.83851	2.52356	-1.67119	31.2479	-0.332484	0					0.16732	-0.248173
-1.83768	2.51789	-1.66952	31.2474	-0.324159	0					0.168152	-0.248172
-1.83684	2.5122	-1.66786	31.2469	-0.315834	0					0.168984	-0.248172
-1.83601	2.5063	-1.6662	31.2464	-0.307508	0					0.169817	-0.248172
-1.83518	2.50047	-1.66453	31.2459	-0.299183	0					0.170649	-0.248172
-1.83435	2.49483	-1.66287	31.2455	-0.290858	0					0.171482	-0.248172
-1.83352	2.48777	-1.6612	31.2451	-0.282533	0					0.172314	-0.248172
-1.83268	2.47891	-1.65954	31.2447	-0.274208	0					0.173146	-0.248172
-1.83185	2.46961	-1.65787	31.2443	-0.265883	0					0.173979	-0.248172
-1.83102	2.46026	-1.65621	31.2439	-0.257558	0					0.174811	-0.248172
-1.83018	2.44972	-1.65454	31.2434	-0.249233	0					0.175644	-0.248172
-1.82935	2.43663	-1.65288	31.2429	-0.240908	0					0.176476	-0.248172
-1.82852	2.42244	-1.65121	31.2422	-0.232583	0					0.177309	-0.248172
-1.82769	2.40795	-1.64955	31.2416	-0.224257	0					0.178141	-0.248172
-1.82686	2.39282	-1.64788	31.2409	-0.215932	0					0.178974	-0.248172
-1.82602	2.37736	-1.64622	31.2401	-0.207607	0					0.179806	-0.248172
-1.82519	2.36191	-1.64455	31.2394	-0.199282	0					0.180639	-0.248171
-1.82436	2.34647	-1.64289	31.2387	-0.190957	0					0.181471	-0.248171
-1.82353	2.33098	-1.64122	31.2381	-0.182632	0					0.182303	-0.248171
-1.82269	2.31545	-1.63956	31.2374	-0.174307	0					0.183136	-0.248171
-1.82186	2.29991	-1.63789	31.2367	-0.165982	0					0.183968	-0.248171
-1.82103	2.28366	-1.63623	31.2359	-0.157657	0					0.184801	-0.248171
-1.8202	2.26638	-1.63456	31.2351	-0.149332	0					0.185633	-0.248171
-1.81936	2.24905	-1.6329	31.2344	-0.141006	0					0.186466	-0.248171
-1.81853	2.23176	-1.63123	31.2336	-0.132681	0					0.187298	-0.248171
-1.8177	2.21515	-1.62957	31.2329	-0.124356	0					0.18813	-0.248171
-1.81687	2.20046	-1.6279	31.2322	-0.116031	0					0.188963	-0.248171
-1.81603	2.18709	-1.62624	31.2315	-0.107706	0					0.189795	-0.248171
-1.8152	2.17346	-1.62457	31.231	-0.099381	0					0.190628	-0.248171
-1.81437	2.15937	-1.62291	31.2303	-0.091056	0					0.19146	-0.248171
-1.81354	2.14499	-1.62124	31.2296	-0.082731	0					0.192292	-0.248171
-1.8127	2.13063	-1.61958	31.229	-0.074406	0					0.193125	-0.248171
-1.81187	2.11627	-1.61791	31.2284	-0.066081	0					0.193957	-0.248171
-1.81104	2.1022	-1.61625	31.2277	-0.057755	0					0.19479	-0.248171
-1.81021	2.08868	-1.61458	31.2271	-0.04943	0					0.195622	-0.24817
-1.80937	2.07544	-1.61292	31.2264	-0.041105	0					0.196455	-0.24817
-1.80854	2.0617	-1.61125	31.2257	-0.03278	0					0.197287	-0.24817
-1.80771	2.04699	-1.60959	31.2251	-0.024455	0					0.19812	-0.24817
-1.80688	2.03178	-1.60792	31.2245	-0.01613	0					0.198952	-0.24817
-1.80604	2.01656	-1.60626	31.2239	-0.007805	0					0.199785	-0.24817
-1.80521	2.0013	-1.60459	31.2235	0.00052	0					0.200617	-0.24817
-1.80438	1.98771	-1.60293	31.2229	0.008845	0					0.201449	-0.24817
-1.80355	1.97587	-1.60126	31.2224	0.01717	0					0.202282	-0.24817
-1.80272	1.96405	-1.5996	31.2221	0.025496	0					0.203114	-0.24817
-1.80188	1.952	-1.59794	31.2216	0.033821	0					0.203947	-0.24817
-1.80105	1.93967	-1.59627	31.2212	0.042146	0					0.204779	-0.24817
-1.80022	1.92728	-1.59461	31.2208	0.050471	0					0.205611	-0.24817
-1.79939	1.91493	-1.59294	31.2204	0.058796	0					0.206444	-0.24817
-1.79855	1.90327	-1.59128	31.2199	0.067121	0					0.207276	-0.24817
-1.79772	1.89284	-1.58961	31.2194	0.075446	0					0.208109	-0.24817
-1.79689	1.88296	-1.58795	31.2187	0.083771	0					0.208941	-0.24817
-1.79605	1.87283	-1.58628	31.2182	0.092096	0					0.209774	-0.24817
-1.79522	1.86197	-1.58462	31.2176	0.100421	0					0.210606	-0.248169
-1.79439	1.85072	-1.58295	31.2172	0.108747	0					0.211439	-0.248169
-1.79356	1.83948	-1.58129	31.2168	0.117072	0					0.212271	-0.248169
-1.79272	1.82843	-1.57962	31.2165	0.125397	0					0.213103	-0.248169
-1.79189	1.81926	-1.57796	31.2163	0.133722	0					0.213936	-0.248169
-1.79106	1.81134	-1.57629	31.2163	0.142047	0					0.214768	-0.248169
-1.79023	1.80343	-1.57463	31.2162	0.150372	0					0.215601	-0.248169
-1.7894	1.79534	-1.57296	31.2164	0.158697	0					0.216433	-0.248169
-1.78856	1.78689	-1.5713	31.2165	0.167022	0					0.217266	-0.248169
-1.78773	1.77827	-1.56963	31.2167	0.175347	0					0.218098	-0.248169
-1.7869	1.76964	-1.56797	31.2167	0.183672	0					0.21893	-0.248169
-1.78607	1.76142	-1.5663	31.2168	0.191998	0					0.219763	-0.248169
-1.78523	1.75378	-1.56464	31.2171	0.200323	0					0.220595	-0.248169
-1.7844	1.7464	-1.56297	31.2174	0.208648	0					0.221428	-0.248169
-1.78357	1.73903	-1.56131	31.2177	0.216973	0					0.22226	-0.248169
-1.78274	1.73123	-1.55964	31.2181	0.225298	0					0.223093	-0.248169
-1.7819	1.72321	-1.55798	31.2184	0.233623	0					0.223925	-0.248169
-1.78107	1.71566	-1.55631	31.2189	0.241948	0					0.224757	-0.248168
-1.78024	1.70829	-1.55465	31.2195	0.250273	0					0.22559	-0.248168
-1.77941	1.70114	-1.55298	31.2203	0.258598	0					0.226422	-0.248168
-1.77857	1.69464	-1.55132	31.221	0.266923	0					0.227255	-0.248168
-1.77774	1.68821	-1.54965	31.2217	0.275249	0					0.228087	-0.248168
-1.77691	1.68165	-1.54799	31.2225	0.283574	0					0.22892	-0.248168
-1.77608	1.67468	-1.54632	31.2235	0.291899	0					0.229752	-0.248168
-1.77524	1.66739	-1.54466	31.2244	0.300224	0					0.230585	-0.248168
-1.77441	1.6601	-1.54299	31.2256	0.308549	0					0.231417	-0.248168
-1.77358	1.65296	-1.54133	31.2268	0.316874	0					0.232249	-0.248168
-1.77275	1.64634	-1.53966	31.2279	0.325199	0					0.233082	-0.248168
-1.77191	1.64002	-1.538	31.229	0.333524	0					0.233914	-0.248168
-1.77108	1.63367	-1.53634	31.2301	0.341849	0					0.234747	-0.248168
-1.77025	1.62717	-1.53467	31.2313	0.350174	0					0.235579	-0.248168
-1.76942	1.62033	-1.53301	31.2325	0.3585	0					0.236412	-0.248168
-1.76858	1.6135	-1.53134	31.2338	0.366825	0					0.237244	-0.248168
-1.76775	1.6067	-1.52968	31.2351	0.37515	0					0.238076	-0.248168
-1.76692	1.60027	-1.52801	31.2366	0.383475	0					0.238909	-0.248168
-1.76609	1.5948	-1.52635	31.238	0.3918	0					0.239741	-0.248168
-1.76526	1.58993	-1.52468	31.2395	0.400125	0					0.240574	-0.248168
-1.76442	1.58496	-1.52302	31.2411	0.40845	0					0.241406	-0.248168
-1.76359	1.57976	-1.52135	31.2428	0.416775	0					0.242239	-0.248168
-1.76276	1.57444	-1.51969	31.2444	0.4251	0					0.243071	-0.248168
-1.76192	1.56913	-1.51802	31.2461	0.433425	0					0.243903	-0.248167
-1.76109	1.56382	-1.51636	31.2479	0.441751	0					0.244736	-0.248167
-1.76026	1.55872	-1.51469	31.2496	0.450076	0					0.245568	-0.248167
-1.75943	1.55396	-1.51303	31.2513	0.458401	0					0.246401	-0.248167
-1.7586	1.54921	-1.51136	31.2528	0.466726	0					0.247233	-0.248167
-1.75776	1.54408	-1.5097	31.2545	0.475051	0					0.248066	-0.248167
-1.75693	1.53844	-1.50803	31.256	0.483376	0					0.248898	-0.248167
-1.7561	1.53277	-1.50637	31.2575	0.491701	0					0.249731	-0.248167
-1.75527	1.52705	-1.5047	31.259	0.500026	0					0.250563	-0.248167
-1.75443	1.52152	-1.50304	31.2604	0.508351	0					0.251395	-0.248167
-1.7536	1.51667	-1.50137	31.2617	0.516676	0					0.252228	-0.248167
-1.75277	1.51232	-1.49971	31.2629	0.525002	0					0.25306	-0.248167
-1.75194	1.50803	-1.49804	31.264	0.533327	0					0.253893	-0.248167
-1.7511	1.50386	-1.49638	31.265	0.541652	0					0.254725	-0.248167
-1.75027	1.49975	-1.49471	31.2657	0.549977	0					0.255558	-0.248167
-1.74944	1.49564	-1.49305	31.2663	0.558302	0					0.25639	-0.248167
-1.74861	1.49153	-1.49138	31.2666	0.566627	0					0.257222	-0.248167
-1.74777	1.4876	-1.48972	31.2668	0.574952	0					0.258055	-0.248166
-1.74694	1.48403	-1.48805	31.2669	0.583277	0					0.258887	-0.248166
-1.74611	1.48066	-1.48639	31.2668	0.591602	0					0.25972	-0.248166
-1.74528	1.47701	-1.48472	31.2667	0.599927	0					0.260552	-0.248166
-1.74444	1.47297	-1.48306	31.2663	0.608253	0					0.261385	-0.248166
-1.74361	1.46886	-1.4814	31.2657	0.616578	0					0.262217	-0.248166
-1.74278	1.46476	-1.47973	31.265	0.624903	0					0.26305	-0.248166
-1.74195	1.46065	-1.47806	31.2641	0.633228	0					0.263882	-0.248166
-1.74111	1.45689	-1.4764	31.2631	0.641553	0					0.264714	-0.248166
-1.74028	1.45354	-1.47473	31.2621	0.649878	0					0.265547	-0.248166
-1.73945	1.4502	-1.47307	31.261	0.658203	0					0.266379	-0.248166
-1.73862	1.44667	-1.47141	31.26	0.666528	0					0.267212	-0.248166
-1.73778	1.44296	-1.46974	31.259	0.674853	0					0.268044	-0.248166
-1.73695	1.43926	-1.46808	31.2579	0.683178	0					0.268877	-0.248166
-1.73612	1.43558	-1.46641	31.2568	0.691504	0					0.269709	-0.248166
-1.73529	1.43209	-1.46475	31.2556	0.699829	0					0.270541	-0.248166
-1.73446	1.429	-1.46308	31.2545	0.708154	0					0.271374	-0.248166
-1.73362	1.42615	-1.46142	31.2533	0.716479	0					0.272206	-0.248165
-1.73279	1.4231	-1.45975	31.2522	0.724804	0					0.273039	-0.248165
-1.73196	1.41987	-1.45809	31.2511	0.733129	0					0.273871	-0.248165
-1.73113	1.41665	-1.45642	31.2499	0.741454	0					0.274704	-0.248165
-1.73029	1.41343	-1.45476	31.2488	0.749779	0					0.275536	-0.248165
-1.72946	1.41021	-1.45309	31.2475	0.758104	0					0.276368	-0.248165
-1.72863	1.40731	-1.45143	31.2463	0.766429	0					0.277201	-0.248165
-1.72779	1.40479	-1.44976	31.2451	0.774755	0					0.278033	-0.248165
-1.72696	1.40217	-1.4481	31.2439	0.78308	0					0.278866	-0.248165
-1.72613	1.39911	-1.44643	31.2428	0.791405	0					0.279698	-0.248165
-1.7253	1.39577	-1.44477	31.2416	0.79973	0					0.280531	-0.248165
-1.72447	1.39239	-1.4431	31.2404	0.808055	0					0.281363	-0.248165
-1.72363	1.38901	-1.44144	31.2393	0.81638	0					0.282196	-0.248165
-1.7228	1.38571	-1.43977	31.2383	0.824705	0					0.283028	-0.248165
-1.72197	1.38266	-1.43811	31.2373	0.83303	0					0.28386	-0.248165
-1.72114	1.37971	-1.43644	31.2364	0.841355	0					0.284693	-0.248165
-1.7203	1.37664	-1.43478	31.2354	0.84968	0					0.285525	-0.248164
-1.71947	1.37338	-1.43311	31.2345	0.858006	0					0.286358	-0.248164
-1.71864	1.37013	-1.43145	31.2336	0.866331	0					0.28719	-0.248164
-1.71781	1.36687	-1.42978	31.2329	0.874656	0					0.288023	-0.248164
-1.71697	1.36362	-1.42812	31.2322	0.882981	0					0.288855	-0.248164
-1.71614	1.36064	-1.42645	31.2315	0.891306	0					0.289687	-0.248164
-1.71531	1.35828	-1.42479	31.2308	0.899631	0					0.29052	-0.248164
-1.71448	1.35578	-1.42312	31.23	0.907956	0					0.291352	-0.248164
-1.71364	1.35281	-1.42146	31.2292	0.916281	0					0.292185	-0.248164
-1.71281	1.34974	-1.41979	31.2282	0.924606	0					0.293017	-0.248164
-1.71198	1.34668	-1.41813	31.2272	0.932931	0					0.29385	-0.248164
-1.71115	1.3436	-1.41647	31.2262	0.941257	0					0.294682	-0.248164
-1.71031	1.34048	-1.4148	31.2253	0.949582	0					0.295515	-0.248164
-1.70948	1.33723	-1.41314	31.2242	0.957907	0					0.296347	-0.248164
-1.70865	1.33394	-1.41147	31.2232	0.966232	0					0.297179	-0.248164
-1.70782	1.33092	-1.4098	31.2221	0.974557	0					0.298012	-0.248164
-1.70698	1.32832	-1.40814	31.2212	0.982882	0					0.298844	-0.248164
-1.70615	1.32573	-1.40648	31.2204	0.991207	0					0.299677	-0.248164
-1.70532	1.32315	-1.40481	31.2196	0.999532	0					0.300509	-0.248164
-1.70449	1.32056	-1.40315	31.2188	1.00786	0					0.301342	-0.248164
-1.70365	1.31818	-1.40148	31.2181	1.01618	0					0.302174	-0.248164
-1.70282	1.31623	-1.39982	31.2173	1.02451	0					0.303006	-0.248164
-1.70199	1.31422	-1.39815	31.2166	1.03283	0					0.303839	-0.248163
-1.70116	1.3119	-1.39649	31.2159	1.04116	0					0.304671	-0.248163
-1.70032	1.30952	-1.39482	31.2151	1.04948	0					0.305504	-0.248163
-1.69949	1.30714	-1.39316	31.2144	1.05781	0					0.306336	-0.248163
-1.69866	1.30476	-1.39149	31.2138	1.06613	0					0.307168	-0.248163
-1.69783	1.30246	-1.38983	31.2132	1.07446	0					0.308001	-0.248163
-1.69699	1.30036	-1.38816	31.2127	1.08278	0					0.308833	-0.248163
-1.69616	1.29843	-1.3865	31.2122	1.09111	0					0.309666	-0.248163
-1.69533	1.29658	-1.38483	31.2117	1.09943	0					0.310498	-0.248163
-1.6945	1.29478	-1.38317	31.2113	1.10776	0					0.311331	-0.248163
-1.69367	1.29299	-1.3815	31.211	1.11608	0					0.312163	-0.248163
-1.69283	1.2912	-1.37984	31.2104	1.12441	0					0.312996	-0.248163
-1.692	1.28942	-1.37817	31.2101	1.13273	0					0.313828	-0.248163
-1.69117	1.2878	-1.37651	31.2097	1.14106	0					0.314661	-0.248163
-1.69034	1.28639	-1.37484	31.2092	1.14938	0					0.315493	-0.248163
-1.6895	1.28485	-1.37318	31.2088	1.15771	0					0.316325	-0.248163
-1.68867	1.28306	-1.37151	31.2084	1.16603	0					0.317158	-0.248162
-1.68784	1.2812	-1.36985	31.2081	1.17436	0					0.31799	-0.248162
-1.68701	1.27933	-1.36818	31.2077	1.18268	0					0.318823	-0.248162
-1.68617	1.27746	-1.36652	31.2074	1.19101	0					0.319655	-0.248162
-1.68534	1.27582	-1.36485	31.207	1.19934	0					0.320487	-0.248162
-1.68451	1.27453	-1.36319	31.2066	1.20766	0					0.32132	-0.248162
-1.68368	1.2733	-1.36152	31.2061	1.21598	0					0.322152	-0.248162
-1.68284	1.2718	-1.35986	31.2056	1.22431	0					0.322985	-0.248162
-1.68201	1.27001	-1.35819	31.2051	1.23263	0					0.323817	-0.248162
-1.68118	1.26822	-1.35653	31.2046	1.24096	0					0.32465	-0.248162
-1.68035	1.26644	-1.35486	31.2041	1.24928	0					0.325482	-0.248162
-1.67951	1.26468	-1.3532	31.2037	1.25761	0					0.326315	-0.248162
-1.67868	1.26309	-1.35153	31.2033	1.26594	0					0.327147	-0.248162
-1.67785	1.26163	-1.34987	31.203	1.27426	0					0.32798	-0.248162
-1.67702	1.26015	-1.34821	31.2027	1.28259	0					0.328812	-0.248162
-1.67618	1.25866	-1.34654	31.2025	1.29091	0					0.329644	-0.248162
-1.67535	1.25717	-1.34488	31.2023	1.29924	0					0.330477	-0.248161
-1.67452	1.25576	-1.34321	31.2021	1.30756	0					0.331309	-0.248161
-1.67369	1.25442	-1.34155	31.2019	1.31589	0					0.332142	-0.248161
-1.67285	1.25319	-1.33988	31.2016	1.32421	0					0.332974	-0.248161
-1.67202	1.25235	-1.33822	31.2014	1.33254	0					0.333807	-0.248161
-1.67119	1.25158	-1.33655	31.2012	1.34086	0					0.334639	-0.248161
-1.67036	1.25063	-1.33489	31.2009	1.34919	0					0.335471	-0.248161
-1.66952	1.2494	-1.33322	31.2006	1.35751	0					0.336304	-0.248161
-1.66869	1.24817	-1.33156	31.2002	1.36584	0					0.337136	-0.248161
-1.66786	1.24695	-1.32989	31.1999	1.37416	0					0.337969	-0.248161
-1.66703	1.2457	-1.32823	31.1996	1.38249	0					0.338801	-0.248161
-1.6662	1.24424	-1.32656	31.1992	1.39081	0					0.339633	-0.248161
-1.66536	1.24229	-1.3249	31.1989	1.39914	0					0.340466	-0.248161
-1.66453	1.24031	-1.32323	31.1984	1.40746	0					0.341298	-0.248161
-1.6637	1.23821	-1.32157	31.1979	1.41579	0					0.342131	-0.248161
-1.66287	1.23609	-1.3199	31.1973	1.42411	0					0.342963	-0.248161
-1.66203	1.23397	-1.31824	31.1967	1.43244	0					0.343796	-0.248161
-1.6612	1.23184	-1.31657	31.1961	1.44076	0					0.344628	-0.248161
-1.66037	1.22984	-1.31491	31.1955	1.44909	0					0.345461	-0.248161
-1.65954	1.22816	-1.31324	31.195	1.45741	0					0.346293	-0.248161
-1.6587	1.22652	-1.31158	31.1944	1.46574	0					0.347126	-0.24816
-1.65787	1.22472	-1.30991	31.1937	1.47406	0					0.347958	-0.24816
-1.65704	1.22275	-1.30825	31.1932	1.48239	0					0.34879	-0.24816
-1.65621	1.2208	-1.30658	31.1927	1.49071	0					0.349623	-0.24816
-1.65537	1.21885	-1.30492	31.1922	1.49904	0					0.350455	-0.24816
-1.65454	1.21687	-1.30325	31.1917	1.50736	0					0.351288	-0.24816
-1.65371	1.21485	-1.30159	31.1911	1.51569	0					0.35212	-0.24816
-1.65288	1.21274	-1.29992	31.1904	1.52401	0					0.352952	-0.24816
-1.65204	1.21073	-1.29826	31.1898	1.53234	0					0.353785	-0.24816
-1.65121	1.20886	-1.29659	31.1892	1.54066	0					0.354617	-0.24816
-1.65038	1.207	-1.29493	31.1886	1.54899	0					0.35545	-0.24816
-1.64955	1.20514	-1.29326	31.1879	1.55731	0					0.356282	-0.24816
-1.64871	1.20328	-1.2916	31.1873	1.56564	0					0.357115	-0.24816
-1.64788	1.20152	-1.28994	31.1869	1.57396	0					0.357947	-0.24816
-1.64705	1.20002	-1.28827	31.1865	1.58229	0					0.35878	-0.24816
-1.64622	1.19859	-1.2866	31.1861	1.59061	0					0.359612	-0.24816
-1.64538	1.19704	-1.28494	31.1859	1.59894	0					0.360445	-0.24816
-1.64455	1.19543	-1.28327	31.1857	1.60726	0					0.361277	-0.24816
-1.64372	1.19381	-1.28161	31.1855	1.61559	0					0.362109	-0.248159
-1.64289	1.19219	-1.27995	31.1852	1.62391	0					0.362942	-0.248159
-1.64206	1.19059	-1.27828	31.1849	1.63224	0					0.363774	-0.248159
-1.64122	1.1892	-1.27662	31.1846	1.64057	0					0.364607	-0.248159
-1.64039	1.18812	-1.27495	31.1843	1.64889	0					0.365439	-0.248159
-1.63956	1.1868	-1.27329	31.184	1.65721	0					0.366271	-0.248159
-1.63872	1.18507	-1.27162	31.1836	1.66554	0					0.367104	-0.248159
-1.63789	1.18335	-1.26996	31.1833	1.67386	0					0.367936	-0.248159
-1.63706	1.18162	-1.26829	31.1828	1.68219	0					0.368769	-0.248159
-1.63623	1.17988	-1.26663	31.1824	1.69052	0					0.369601	-0.248159
-1.63539	1.17816	-1.26496	31.1819	1.69884	0					0.370434	-0.248159
-1.63456	1.17646	-1.2633	31.1814	1.70717	0					0.371266	-0.248159
-1.63373	1.17475	-1.26163	31.1811	1.71549	0					0.372098	-0.248159
-1.6329	1.173	-1.25997	31.1808	1.72382	0					0.372931	-0.248159
-1.63206	1.17123	-1.2583	31.1805	1.73214	0					0.373763	-0.248159
-1.63123	1.16946	-1.25664	31.1802	1.74047	0					0.374596	-0.248159
-1.6304	1.16769	-1.25497	31.1799	1.74879	0					0.375428	-0.248158
-1.62957	1.16599	-1.25331	31.1795	1.75712	0					0.376261	-0.248158
-1.62874	1.16451	-1.25164	31.1791	1.76544	0					0.377093	-0.248158
-1.6279	1.16321	-1.24998	31.1788	1.77377	0					0.377926	-0.248158
-1.62707	1.1618	-1.24831	31.1785	1.78209	0					0.378758	-0.248158
-1.62624	1.16027	-1.24665	31.1782	1.79042	0					0.379591	-0.248158
-1.62541	1.15875	-1.24498	31.1779	1.79874	0					0.380423	-0.248158
-1.62457	1.15723	-1.24332	31.1775	1.80707	0					0.381255	-0.248158
-1.62374	1.15571	-1.24165	31.1771	1.81539	0					0.382088	-0.248158
-1.62291	1.15424	-1.23999	31.1766	1.82372	0					0.38292	-0.248158
-1.62208	1.15287	-1.23832	31.1762	1.83204	0					0.383753	-0.248158
-1.62124	1.15164	-1.23666	31.1759	1.84037	0					0.384585	-0.248158
-1.62041	1.15057	-1.23499	31.1756	1.84869	0					0.385417	-0.248158
-1.61958	1.14952	-1.23333	31.1754	1.85702	0					0.38625	-0.248158
-1.61875	1.14837	-1.23166	31.1751	1.86534	0					0.387082	-0.248158
-1.61791	1.14719	-1.23	31.1746	1.87367	0					0.387915	-0.248158
-1.61708	1.14604	-1.22833	31.1742	1.88199	0					0.388747	-0.248158
-1.61625	1.14505	-1.22667	31.1738	1.89032	0					0.38958	-0.248158
-1.61542	1.14423	-1.225	31.1734	1.89864	0					0.390412	-0.248158
-1.61458	1.14338	-1.22334	31.173	1.90697	0					0.391245	-0.248158
-1.61375	1.1425	-1.22168	31.1726	1.91529	0					0.392077	-0.248158
-1.61292	1.14162	-1.22001	31.1721	1.92362	0					0.39291	-0.248157
-1.61209	1.14074	-1.21835	31.1717	1.93194	0					0.393742	-0.248157
-1.61125	1.13986	-1.21668	31.1712	1.94027	0					0.394574	-0.248157
-1.61042	1.13893	-1.21501	31.1707	1.94859	0					0.395407	-0.248157
-1.60959	1.13782	-1.21335	31.1701	1.95692	0					0.396239	-0.248157
-1.60876	1.13651	-1.21169	31.1694	1.96524	0					0.397072	-0.248157
-1.60792	1.1344	-1.21002	31.1689	1.97357	0					0.397904	-0.248157
-1.60709	1.13229	-1.20836	31.1683	1.98189	0					0.398736	-0.248157
-1.60626	1.13019	-1.20669	31.1679	1.99022	0					0.399569	-0.248157
-1.60543	1.12808	-1.20503	31.1674	1.99854	0					0.400401	-0.248157
-1.60459	1.126	-1.20336	31.167	2.00687	0					0.401234	-0.248157
-1.60376	1.12403	-1.2017	31.1668	2.01519	0					0.402066	-0.248157
-1.60293	1.12216	-1.20003	31.1665	2.02352	0					0.402899	-0.248157
-1.6021	1.12047	-1.19837	31.1663	2.03185	0					0.403731	-0.248157
-1.60126	1.11931	-1.1967	31.1662	2.04017	0					0.404563	-0.248157
-1.60043	1.11815	-1.19504	31.166	2.04849	0					0.405396	-0.248157
-1.5996	1.11698	-1.19337	31.1657	2.05682	0					0.406228	-0.248156
-1.59877	1.11583	-1.19171	31.1654	2.06514	0					0.407061	-0.248156
-1.59794	1.11487	-1.19004	31.165	2.07347	0					0.407893	-0.248156
-1.5971	1.11439	-1.18838	31.1646	2.0818	0					0.408726	-0.248156
-1.59627	1.11388	-1.18671	31.1642	2.09012	0					0.409558	-0.248156
-1.59544	1.11322	-1.18505	31.1638	2.09844	0					0.410391	-0.248156
-1.59461	1.11241	-1.18338	31.1633	2.10677	0					0.411223	-0.248156
-1.59377	1.1116	-1.18172	31.1628	2.1151	0					0.412055	-0.248156
-1.59294	1.11078	-1.18005	31.1624	2.12342	0					0.412888	-0.248156
-1.59211	1.10999	-1.17839	31.1618	2.13175	0					0.41372	-0.248156
-1.59128	1.10925	-1.17672	31.1614	2.14007	0					0.414553	-0.248156
-1.59044	1.10852	-1.17506	31.1611	2.1484	0					0.415385	-0.248156
-1.58961	1.10766	-1.17339	31.1605	2.15672	0					0.416218	-0.248156
-1.58878	1.10642	-1.17173	31.1598	2.16505	0					0.41705	-0.248156
-1.58795	1.10514	-1.17006	31.1592	2.17337	0					0.417882	-0.248156
-1.58711	1.10385	-1.1684	31.1589	2.1817	0					0.418715	-0.248156
-1.58628	1.10259	-1.16673	31.1585	2.19002	0					0.419547	-0.248155
-1.58545	1.10143	-1.16507	31.1581	2.19835	0					0.42038	-0.248155
-1.58462	1.1004	-1.1634	31.1577	2.20667	0					0.421212	-0.248155
-1.58378	1.09938	-1.16174	31.1574	2.215	0					0.422045	-0.248155
-1.58295	1.09838	-1.16007	31.157	2.22332	0					0.422877	-0.248155
-1.58212	1.09741	-1.15841	31.1566	2.23165	0					0.42371	-0.248155
-1.58129	1.09643	-1.15674	31.1562	2.23997	0					0.424542	-0.248155
-1.58045	1.09546	-1.15508	31.1558	2.2483	0					0.425375	-0.248155
-1.57962	1.09444	-1.15342	31.1552	2.25662	0					0.426207	-0.248155
-1.57879	1.09328	-1.15175	31.1547	2.26495	0					0.427039	-0.248155
-1.57796	1.09213	-1.15009	31.1541	2.27327	0					0.427872	-0.248155
-1.57713	1.09091	-1.14842	31.1536	2.2816	0					0.428704	-0.248155
-1.57629	1.08956	-1.14676	31.1531	2.28992	0					0.429537	-0.248155
-1.57546	1.08818	-1.14509	31.1526	2.29825	0					0.430369	-0.248155
-1.57463	1.08681	-1.14343	31.1523	2.30657	0					0.431201	-0.248155
-1.5738	1.08545	-1.14176	31.1521	2.3149	0					0.432034	-0.248155
-1.57296	1.08412	-1.1401	31.1517	2.32322	0					0.432866	-0.248155
-1.57213	1.08282	-1.13843	31.1515	2.33155	0					0.433699	-0.248155
-1.5713	1.0815	-1.13677	31.1512	2.33987	0					0.434531	-0.248155
-1.57046	1.08012	-1.1351	31.151	2.3482	0					0.435364	-0.248155
-1.56963	1.07867	-1.13344	31.1508	2.35652	0					0.436196	-0.248155
-1.5688	1.07723	-1.13177	31.1507	2.36485	0					0.437028	-0.248155
-1.56797	1.07584	-1.13011	31.1505	2.37317	0					0.437861	-0.248155
-1.56714	1.07473	-1.12844	31.1502	2.3815	0					0.438693	-0.248155
-1.5663	1.07432	-1.12678	31.1499	2.38982	0					0.439526	-0.248155
-1.56547	1.07387	-1.12511	31.1495	2.39815	0					0.440358	-0.248155
-1.56464	1.07338	-1.12345	31.1491	2.40647	0					0.441191	-0.248154
-1.56381	1.07247	-1.12178	31.1489	2.4148	0					0.442023	-0.248154
-1.56297	1.07151	-1.12012	31.1486	2.42312	0					0.442856	-0.248154
-1.56214	1.07054	-1.11845	31.1482	2.43145	0					0.443688	-0.248154
-1.56131	1.06957	-1.11679	31.1479	2.43978	0					0.44452	-0.248154
-1.56048	1.06849	-1.11512	31.1476	2.4481	0					0.445353	-0.248154
-1.55964	1.0668	-1.11346	31.1472	2.45642	0					0.446185	-0.248154
-1.55881	1.06515	-1.11179	31.1467	2.46475	0					0.447018	-0.248154
-1.55798	1.06372	-1.11013	31.1462	2.47308	0					0.44785	-0.248154
-1.55715	1.06276	-1.10846	31.1458	2.4814	0					0.448683	-0.248154
-1.55631	1.06178	-1.1068	31.1455	2.48972	0					0.449515	-0.248154
-1.55548	1.06081	-1.10513	31.1451	2.49805	0					0.450347	-0.248154
-1.55465	1.05986	-1.10347	31.1447	2.50638	0					0.45118	-0.248154
-1.55382	1.05905	-1.1018	31.1442	2.5147	0					0.452012	-0.248154
-1.55298	1.05841	-1.10014	31.1438	2.52303	0					0.452845	-0.248154
-1.55215	1.0577	-1.09848	31.1434	2.53135	0					0.453677	-0.248154
-1.55132	1.0564	-1.09681	31.1429	2.53968	0					0.45451	-0.248153
-1.55049	1.05496	-1.09515	31.1424	2.548	0					0.455342	-0.248153
-1.54965	1.05352	-1.09348	31.1419	2.55633	0					0.456175	-0.248153
-1.54882	1.05207	-1.09181	31.1415	2.56465	0					0.457007	-0.248153
-1.54799	1.05069	-1.09015	31.1412	2.57298	0					0.457839	-0.248153
-1.54716	1.04975	-1.08848	31.1407	2.5813	0					0.458672	-0.248153
-1.54632	1.04885	-1.08682	31.1403	2.58963	0					0.459504	-0.248153
-1.54549	1.04799	-1.08516	31.1399	2.59795	0					0.460337	-0.248153
-1.54466	1.04736	-1.08349	31.1395	2.60628	0					0.461169	-0.248153
-1.54383	1.04676	-1.08183	31.1392	2.6146	0					0.462002	-0.248153
-1.54299	1.04616	-1.08016	31.139	2.62293	0					0.462834	-0.248153
-1.54216	1.04556	-1.0785	31.1388	2.63125	0					0.463666	-0.248153
-1.54133	1.04494	-1.07683	31.1387	2.63958	0					0.464499	-0.248153
-1.5405	1.04428	-1.07517	31.1386	2.6479	0					0.465331	-0.248153
-1.53966	1.04362	-1.0735	31.1385	2.65623	0					0.466164	-0.248153
-1.53883	1.04286	-1.07184	31.1384	2.66455	0					0.466996	-0.248153
-1.538	1.04173	-1.07017	31.1384	2.67288	0					0.467829	-0.248153
-1.53717	1.0406	-1.06851	31.1382	2.6812	0					0.468661	-0.248152
-1.53634	1.03949	-1.06684	31.1381	2.68953	0					0.469493	-0.248152
-1.5355	1.03841	-1.06518	31.1381	2.69785	0					0.470326	-0.248152
-1.53467	1.03748	-1.06351	31.138	2.70618	0					0.471158	-0.248152
-1.53384	1.03656	-1.06185	31.1378	2.7145	0					0.471991	-0.248152
-1.53301	1.03566	-1.06018	31.1377	2.72283	0					0.472823	-0.248152
-1.53217	1.03485	-1.05852	31.1374	2.73115	0					0.473656	-0.248152
-1.53134	1.03417	-1.05685	31.1372	2.73948	0					0.474488	-0.248152
-1.53051	1.03349	-1.05519	31.1371	2.7478	0					0.475321	-0.248152
-1.52968	1.03281	-1.05352	31.1367	2.75613	0					0.476153	-0.248152
-1.52884	1.03219	-1.05186	31.1364	2.76445	0					0.476985	-0.248152
-1.52801	1.03165	-1.05019	31.1362	2.77278	0					0.477818	-0.248152
-1.52718	1.03111	-1.04853	31.1359	2.7811	0					0.47865	-0.248152
-1.52635	1.03058	-1.04686	31.1356	2.78943	0					0.479483	-0.248152
-1.52551	1.03005	-1.0452	31.1353	2.79775	0					0.480315	-0.248152
-1.52468	1.02954	-1.04353	31.135	2.80608	0					0.481148	-0.248152
-1.52385	1.02902	-1.04187	31.1348	2.8144	0					0.48198	-0.248151
-1.52302	1.0286	-1.0402	31.1347	2.82273	0					0.482812	-0.248151
-1.52218	1.02854	-1.03854	31.1345	2.83105	0					0.483645	-0.248151
-1.52135	1.02853	-1.03687	31.1343	2.83938	0					0.484477	-0.248151
-1.52052	1.02851	-1.03521	31.1341	2.8477	0					0.48531	-0.248151
-1.51969	1.02841	-1.03354	31.1339	2.85603	0					0.486142	-0.248151
-1.51885	1.02804	-1.03188	31.1338	2.86435	0					0.486975	-0.248151
-1.51802	1.02768	-1.03022	31.1334	2.87268	0					0.487807	-0.248151
-1.51719	1.02727	-1.02855	31.1332	2.88101	0					0.488639	-0.248151
-1.51636	1.02656	-1.02689	31.1328	2.88933	0					0.489472	-0.248151
-1.51553	1.02549	-1.02522	31.1324	2.89765	0					0.490304	-0.248151
-1.51469	1.02445	-1.02355	31.132	2.90598	0					0.491137	-0.248151
-1.51386	1.02349	-1.02189	31.1315	2.9143	0					0.491969	-0.248151
-1.51303	1.02267	-1.02023	31.1309	2.92263	0					0.492802	-0.248151
-1.51219	1.02186	-1.01856	31.1303	2.93095	0					0.493634	-0.248151
-1.51136	1.02103	-1.0169	31.1298	2.93928	0					0.494467	-0.248151
-1.51053	1.0202	-1.01523	31.1292	2.94761	0					0.495299	-0.24815
-1.5097	1.02001	-1.01357	31.1286	2.95593	0					0.496131	-0.24815
-1.50887	1.01998	-1.0119	31.1282	2.96426	0					0.496964	-0.24815
-1.50803	1.01996	-1.01024	31.1279	2.97258	0					0.497796	-0.24815
-1.5072	1.01993	-1.00857	31.1275	2.98091	0					0.498629	-0.24815
-1.50637	1.01944	-1.00691	31.1273	2.98923	0					0.499461	-0.24815
-1.50554	1.01896	-1.00524	31.1269	2.99756	0					0.500293	-0.24815
-1.5047	1.01848	-1.00358	31.1266	3.00588	0					0.501126	-0.24815
-1.50387	1.01799	-1.00191	31.1262	3.01421	0					0.501958	-0.24815
-1.50304	1.01724	-1.00025	31.1258	3.02253	0					0.502791	-0.24815
-1.50221	1.01646	-0.998582	31.1253	3.03086	0					0.503623	-0.24815
-1.50137	1.01569	-0.996917	31.1248	3.03918	0					0.504456	-0.24815
-1.50054	1.01503	-0.995252	31.1244	3.04751	0					0.505288	-0.24815
-1.49971	1.01441	-0.993588	31.124	3.05583	0					0.506121	-0.24815
-1.49888	1.0138	-0.991923	31.1234	3.06416	0					0.506953	-0.24815
-1.49804	1.01319	-0.990258	31.1229	3.07248	0					0.507786	-0.24815
-1.49721	1.01264	-0.988593	31.1224	3.08081	0					0.508618	-0.24815
-1.49638	1.01249	-0.986928	31.122	3.08913	0					0.50945	-0.24815
-1.49555	1.01234	-0.985263	31.1214	3.09746	0					0.510283	-0.24815
-1.49471	1.01218	-0.983598	31.1209	3.10578	0					0.511115	-0.24815
-1.49388	1.01199	-0.981934	31.1205	3.11411	0					0.511948	-0.24815
-1.49305	1.0118	-0.980269	31.1201	3.12243	0					0.51278	-0.24815
-1.49222	1.01161	-0.978604	31.1195	3.13076	0					0.513613	-0.24815
-1.49138	1.01141	-0.976939	31.1189	3.13908	0					0.514445	-0.24815
-1.49055	1.01114	-0.975274	31.1183	3.14741	0					0.515277	-0.24815
-1.48972	1.01072	-0.973609	31.1178	3.15573	0					0.51611	-0.24815
-1.48889	1.01028	-0.971944	31.1175	3.16406	0					0.516942	-0.24815
-1.48805	1.00958	-0.970279	31.1172	3.17238	0					0.517775	-0.248149
-1.48722	1.00839	-0.968615	31.1168	3.18071	0					0.518607	-0.248149
-1.48639	1.0072	-0.96695	31.1166	3.18903	0					0.519439	-0.248149
-1.48556	1.00601	-0.965285	31.1163	3.19736	0					0.520272	-0.248149
-1.48472	1.00481	-0.96362	31.1158	3.20568	0					0.521104	-0.248149
-1.48389	1.00361	-0.961955	31.1154	3.21401	0					0.521937	-0.248149
-1.48306	1.00239	-0.96029	31.115	3.22233	0					0.522769	-0.248149
-1.48223	1.00119	-0.958625	31.1144	3.23066	0					0.523602	-0.248149
-1.4814	1.00011	-0.95696	31.1139	3.23898	0					0.524434	-0.248149
-1.48056	0.999081	-0.955296	31.1134	3.24731	0					0.525267	-0.248149
-1.47973	0.998046	-0.953631	31.1129	3.25563	0					0.526099	-0.248149
-1.4789	0.997007	-0.951966	31.1125	3.26396	0					0.526932	-0.248149
-1.47806	0.996015	-0.950301	31.1119	3.27229	0					0.527764	-0.248149
-1.47723	0.995329	-0.948636	31.1115	3.28061	0					0.528596	-0.248149
-1.4764	0.994648	-0.946971	31.111	3.28893	0					0.529429	-0.248149
-1.47557	0.994054	-0.945306	31.1106	3.29726	0					0.530261	-0.248149
-1.47473	0.993608	-0.943642	31.1101	3.30558	0					0.531094	-0.248148
-1.4739	0.993163	-0.941977	31.1097	3.31391	0					0.531926	-0.248148
-1.47307	0.992716	-0.940312	31.1093	3.32224	0					0.532758	-0.248148
-1.47224	0.992249	-0.938647	31.1087	3.33056	0					0.533591	-0.248148
-1.47141	0.991644	-0.936982	31.1081	3.33888	0					0.534423	-0.248148
-1.47057	0.990955	-0.935317	31.1076	3.34721	0					0.535256	-0.248148
-1.46974	0.990187	-0.933652	31.1072	3.35554	0					0.536088	-0.248148
-1.46891	0.98898	-0.931987	31.1067	3.36386	0					0.536921	-0.248148
-1.46808	0.987781	-0.930323	31.1061	3.37219	0					0.537753	-0.248148
-1.46724	0.986579	-0.928658	31.1056	3.38051	0					0.538586	-0.248148
-1.46641	0.985382	-0.926993	31.1052	3.38884	0					0.539418	-0.248148
-1.46558	0.984261	-0.925328	31.1047	3.39716	0					0.540251	-0.248148
-1.46475	0.983515	-0.923663	31.1042	3.40549	0					0.541083	-0.248148
-1.46391	0.982761	-0.921998	31.1039	3.41381	0					0.541915	-0.248148
-1.46308	0.981961	-0.920333	31.1035	3.42214	0					0.542748	-0.248148
-1.46225	0.981119	-0.918669	31.1033	3.43046	0					0.54358	-0.248148
-1.46142	0.980297	-0.917004	31.1028	3.43879	0					0.544413	-0.248148
-1.46058	0.979528	-0.915339	31.1023	3.44711	0					0.545245	-0.248147
-1.45975	0.978791	-0.913674	31.102	3.45544	0					0.546077	-0.248147
-1.45892	0.977883	-0.912009	31.1018	3.46376	0					0.54691	-0.248147
-1.45809	0.976888	-0.910344	31.1014	3.47209	0					0.547742	-0.248147
-1.45725	0.975869	-0.908679	31.1012	3.48041	0					0.548575	-0.248147
-1.45642	0.974697	-0.907014	31.1011	3.48874	0					0.549407	-0.248147
-1.45559	0.973518	-0.905349	31.101	3.49706	0					0.55024	-0.248147
-1.45476	0.972342	-0.903685	31.1007	3.50539	0					0.551072	-0.248147
-1.45392	0.971155	-0.90202	31.1004	3.51371	0					0.551904	-0.248147
-1.45309	0.969982	-0.900355	31.1	3.52204	0					0.552737	-0.248147
-1.45226	0.968849	-0.89869	31.0996	3.53036	0					0.553569	-0.248147
-1.45143	0.967714	-0.897025	31.0993	3.53869	0					0.554402	-0.248147
-1.45059	0.966656	-0.89536	31.0989	3.54701	0					0.555234	-0.248147
-1.44976	0.965632	-0.893695	31.0988	3.55534	0					0.556067	-0.248147
-1.44893	0.964621	-0.892031	31.0984	3.56366	0					0.556899	-0.248147
-1.4481	0.963606	-0.890366	31.0982	3.57199	0					0.557732	-0.248147
-1.44727	0.962585	-0.888701	31.0979	3.58031	0					0.558564	-0.248147
-1.44643	0.961794	-0.887036	31.0976	3.58864	0					0.559397	-0.248146
-1.4456	0.961533	-0.885371	31.0974	3.59696	0					0.560229	-0.248146
-1.44477	0.96125	-0.883706	31.0972	3.60529	0					0.561061	-0.248146
-1.44393	0.960642	-0.882041	31.0969	3.61361	0					0.561894	-0.248146
-1.4431	0.960029	-0.880376	31.0968	3.62194	0					0.562726	-0.248146
-1.44227	0.959414	-0.878712	31.0966	3.63026	0					0.563559	-0.248146
-1.44144	0.958796	-0.877047	31.0964	3.63859	0					0.564391	-0.248146
-1.4406	0.958179	-0.875382	31.0962	3.64691	0					0.565223	-0.248146
-1.43977	0.957446	-0.873717	31.0959	3.65524	0					0.566056	-0.248146
-1.43894	0.956654	-0.872052	31.0957	3.66356	0					0.566888	-0.248146
-1.43811	0.95585	-0.870387	31.0953	3.67189	0					0.567721	-0.248146
-1.43728	0.955047	-0.868722	31.095	3.68021	0					0.568553	-0.248146
-1.43644	0.954238	-0.867057	31.0948	3.68854	0					0.569386	-0.248146
-1.43561	0.953428	-0.865393	31.0946	3.69686	0					0.570218	-0.248146
-1.43478	0.952622	-0.863728	31.0945	3.70519	0					0.571051	-0.248146
-1.43395	0.951739	-0.862063	31.0943	3.71352	0					0.571883	-0.248146
-1.43311	0.950693	-0.860398	31.094	3.72184	0					0.572716	-0.248146
-1.43228	0.949593	-0.858733	31.0937	3.73016	0					0.573548	-0.248145
-1.43145	0.948308	-0.857068	31.0936	3.73849	0					0.57438	-0.248145
-1.43062	0.947034	-0.855403	31.0933	3.74681	0					0.575213	-0.248145
-1.42978	0.945751	-0.853739	31.0932	3.75514	0					0.576045	-0.248145
-1.42895	0.944476	-0.852074	31.093	3.76347	0					0.576878	-0.248145
-1.42812	0.943222	-0.850409	31.0928	3.77179	0					0.57771	-0.248145
-1.42729	0.942462	-0.848744	31.0926	3.78012	0					0.578542	-0.248145
-1.42645	0.941698	-0.847079	31.0924	3.78844	0					0.579375	-0.248145
-1.42562	0.941042	-0.845414	31.0921	3.79677	0					0.580207	-0.248145
-1.42479	0.940435	-0.843749	31.0919	3.80509	0					0.58104	-0.248145
-1.42396	0.939824	-0.842084	31.0919	3.81342	0					0.581872	-0.248145
-1.42312	0.939213	-0.84042	31.0919	3.82174	0					0.582705	-0.248145
-1.42229	0.938608	-0.838755	31.0918	3.83007	0					0.583537	-0.248145
-1.42146	0.938049	-0.83709	31.0916	3.83839	0					0.584369	-0.248145
-1.42063	0.937528	-0.835425	31.0913	3.84672	0					0.585202	-0.248145
-1.41979	0.936945	-0.83376	31.091	3.85504	0					0.586034	-0.248145
-1.41896	0.936198	-0.832095	31.091	3.86337	0					0.586867	-0.248145
-1.41813	0.935454	-0.83043	31.091	3.87169	0					0.587699	-0.248144
-1.4173	0.934701	-0.828766	31.0908	3.88002	0					0.588532	-0.248144
-1.41647	0.93395	-0.827101	31.0906	3.88834	0					0.589364	-0.248144
-1.41563	0.93323	-0.825436	31.0906	3.89667	0					0.590197	-0.248144
-1.4148	0.932658	-0.823771	31.0906	3.90499	0					0.591029	-0.248144
-1.41397	0.932061	-0.822106	31.0906	3.91332	0					0.591861	-0.248144
-1.41314	0.931279	-0.820441	31.0905	3.92164	0					0.592694	-0.248144
-1.4123	0.930386	-0.818776	31.0902	3.92997	0					0.593526	-0.248144
-1.41147	0.929484	-0.817111	31.0897	3.93829	0					0.594359	-0.248144
-1.41064	0.928582	-0.815446	31.0892	3.94662	0					0.595191	-0.248144
-1.4098	0.927675	-0.813782	31.0887	3.95494	0					0.596024	-0.248144
-1.40897	0.926687	-0.812117	31.0884	3.96327	0					0.596856	-0.248144
-1.40814	0.925684	-0.810452	31.0879	3.97159	0					0.597688	-0.248144
-1.40731	0.924746	-0.808787	31.0874	3.97992	0					0.598521	-0.248144
-1.40648	0.923917	-0.807122	31.0871	3.98824	0					0.599353	-0.248144
-1.40564	0.923031	-0.805457	31.0867	3.99657	0					0.600186	-0.248144
-1.40481	0.922096	-0.803792	31.0865	4.00489	0					0.601018	-0.248144
-1.40398	0.92116	-0.802128	31.0862	4.01322	0					0.601851	-0.248143
-1.40315	0.920254	-0.800463	31.0859	4.02154	0					0.602683	-0.248143
-1.40231	0.91964	-0.798798	31.0856	4.02987	0					0.603516	-0.248143
-1.40148	0.919069	-0.797133	31.0854	4.03819	0					0.604348	-0.248143
-1.40065	0.918476	-0.795468	31.0852	4.04652	0					0.605181	-0.248143
-1.39982	0.917855	-0.793803	31.085	4.05484	0					0.606013	-0.248143
-1.39898	0.917229	-0.792138	31.0848	4.06317	0					0.606845	-0.248143
-1.39815	0.916604	-0.790473	31.0842	4.07149	0					0.607678	-0.248143
-1.39732	0.915979	-0.788809	31.0839	4.07982	0					0.60851	-0.248143
-1.39649	0.915361	-0.787144	31.0838	4.08814	0					0.609343	-0.248143
-1.39565	0.914749	-0.785479	31.0838	4.09647	0					0.610175	-0.248143
-1.39482	0.914142	-0.783814	31.0836	4.1048	0					0.611007	-0.248143
-1.39399	0.913159	-0.782149	31.0836	4.11312	0					0.61184	-0.248143
-1.39316	0.912137	-0.780484	31.0834	4.12144	0					0.612672	-0.248143
-1.39232	0.911112	-0.778819	31.0833	4.12977	0					0.613505	-0.248143
-1.39149	0.910092	-0.777154	31.0832	4.13809	0					0.614337	-0.248143
-1.39066	0.909112	-0.77549	31.083	4.14642	0					0.61517	-0.248143
-1.38983	0.908301	-0.773825	31.0828	4.15475	0					0.616002	-0.248142
-1.38899	0.907505	-0.77216	31.0827	4.16307	0					0.616834	-0.248142
-1.38816	0.906981	-0.770495	31.0825	4.1714	0					0.617667	-0.248142
-1.38733	0.906596	-0.76883	31.0823	4.17972	0					0.618499	-0.248142
-1.3865	0.906219	-0.767165	31.0821	4.18805	0					0.619332	-0.248142
-1.38566	0.905842	-0.7655	31.082	4.19637	0					0.620164	-0.248142
-1.38483	0.905466	-0.763836	31.0818	4.2047	0					0.620997	-0.248142
-1.384	0.904987	-0.762171	31.0815	4.21302	0					0.621829	-0.248142
-1.38317	0.904458	-0.760506	31.0813	4.22135	0					0.622662	-0.248142
-1.38233	0.903917	-0.758841	31.081	4.22967	0					0.623494	-0.248142
-1.3815	0.90326	-0.757176	31.0806	4.238	0					0.624326	-0.248142
-1.38067	0.902591	-0.755511	31.0802	4.24632	0					0.625159	-0.248142
-1.37984	0.901928	-0.753846	31.08	4.25465	0					0.625991	-0.248142
-1.37901	0.901263	-0.752181	31.0799	4.26297	0					0.626824	-0.248142
-1.37817	0.900645	-0.750517	31.0797	4.2713	0					0.627656	-0.248142
-1.37734	0.900207	-0.748852	31.0797	4.27962	0					0.628489	-0.248142
-1.37651	0.899772	-0.747187	31.0796	4.28795	0					0.629321	-0.248142
-1.37567	0.899563	-0.745522	31.0795	4.29627	0					0.630153	-0.248142
-1.37484	0.899502	-0.743857	31.0794	4.3046	0					0.630986	-0.248141
-1.37401	0.899443	-0.742192	31.0792	4.31292	0					0.631818	-0.248141
-1.37318	0.899384	-0.740527	31.079	4.32125	0					0.632651	-0.248141
-1.37235	0.899325	-0.738863	31.0789	4.32957	0					0.633483	-0.248141
-1.37151	0.899462	-0.737198	31.0788	4.3379	0					0.634316	-0.248141
-1.37068	0.899728	-0.735533	31.0786	4.34622	0					0.635148	-0.248141
-1.36985	0.899944	-0.733868	31.0785	4.35455	0					0.635981	-0.248141
-1.36902	0.900049	-0.732203	31.0783	4.36287	0					0.636813	-0.248141
-1.36818	0.900155	-0.730538	31.0781	4.3712	0					0.637645	-0.248141
-1.36735	0.900259	-0.728873	31.0778	4.37952	0					0.638478	-0.248141
-1.36652	0.900365	-0.727208	31.0776	4.38785	0					0.63931	-0.248141
-1.36569	0.900468	-0.725543	31.0773	4.39617	0					0.640143	-0.248141
-1.36485	0.900501	-0.723879	31.0772	4.4045	0					0.640975	-0.248141
-1.36402	0.900519	-0.722214	31.0769	4.41282	0					0.641808	-0.248141
-1.36319	0.900322	-0.720549	31.0765	4.42115	0					0.64264	-0.248141
-1.36236	0.900102	-0.718884	31.0762	4.42947	0					0.643472	-0.248141
-1.36152	0.899882	-0.717219	31.0758	4.4378	0					0.644305	-0.248141
-1.36069	0.899662	-0.715554	31.0755	4.44612	0					0.645137	-0.248141
-1.35986	0.899443	-0.713889	31.0753	4.45445	0					0.64597	-0.24814
-1.35903	0.899252	-0.712224	31.075	4.46277	0					0.646802	-0.24814
-1.35819	0.899092	-0.71056	31.0749	4.4711	0					0.647635	-0.24814
-1.35736	0.899022	-0.708895	31.0747	4.47942	0					0.648467	-0.24814
-1.35653	0.899076	-0.70723	31.0748	4.48775	0					0.649299	-0.24814
-1.3557	0.899129	-0.705565	31.0746	4.49607	0					0.650132	-0.24814
-1.35486	0.899182	-0.7039	31.0744	4.5044	0					0.650964	-0.24814
-1.35403	0.899231	-0.702235	31.0744	4.51272	0					0.651797	-0.24814
-1.3532	0.899278	-0.70057	31.0744	4.52105	0					0.652629	-0.24814
-1.35237	0.899665	-0.698906	31.0743	4.52937	0					0.653462	-0.24814
-1.35153	0.900112	-0.697241	31.0744	4.5377	0					0.654294	-0.24814
-1.3507	0.90045	-0.695576	31.0746	4.54603	0					0.655127	-0.24814
-1.34987	0.900761	-0.693911	31.0748	4.55435	0					0.655959	-0.24814
-1.34904	0.901074	-0.692246	31.0748	4.56267	0					0.656791	-0.24814
-1.34821	0.901385	-0.690581	31.0749	4.571	0					0.657624	-0.24814
-1.34737	0.901696	-0.688916	31.075	4.57932	0					0.658456	-0.24814
-1.34654	0.901765	-0.687251	31.075	4.58765	0					0.659289	-0.24814
-1.34571	0.901679	-0.685587	31.0749	4.59598	0					0.660121	-0.24814
-1.34488	0.901438	-0.683922	31.0748	4.6043	0					0.660954	-0.248139
-1.34404	0.901035	-0.682257	31.0746	4.61263	0					0.661786	-0.248139
-1.34321	0.900607	-0.680592	31.0743	4.62095	0					0.662618	-0.248139
-1.34238	0.900177	-0.678927	31.0741	4.62928	0					0.663451	-0.248139
-1.34155	0.899746	-0.677262	31.0738	4.6376	0					0.664283	-0.248139
-1.34071	0.899329	-0.675597	31.0736	4.64593	0					0.665116	-0.248139
-1.33988	0.899017	-0.673933	31.0732	4.65425	0					0.665948	-0.248139
-1.33905	0.898723	-0.672268	31.0728	4.66258	0					0.666781	-0.248139
-1.33822	0.898227	-0.670603	31.0723	4.6709	0					0.667613	-0.248139
-1.33738	0.89768	-0.668938	31.0718	4.67923	0					0.668446	-0.248139
-1.33655	0.897127	-0.667273	31.0715	4.68755	0					0.669278	-0.248139
-1.33572	0.896572	-0.665608	31.0711	4.69588	0					0.67011	-0.248139
-1.33489	0.896023	-0.663943	31.0707	4.7042	0					0.670943	-0.248139
-1.33405	0.895278	-0.662278	31.0704	4.71253	0					0.671775	-0.248139
-1.33322	0.894368	-0.660614	31.0699	4.72085	0					0.672608	-0.248139
-1.33239	0.893538	-0.658949	31.0697	4.72918	0					0.67344	-0.248139
-1.33156	0.892852	-0.657284	31.0692	4.7375	0					0.674273	-0.248139
-1.33072	0.89218	-0.655619	31.0688	4.74583	0					0.675105	-0.248139
-1.32989	0.891512	-0.653954	31.0684	4.75415	0					0.675937	-0.248138
-1.32906	0.89084	-0.652289	31.068	4.76248	0					0.67677	-0.248138
-1.32823	0.890215	-0.650624	31.0674	4.7708	0					0.677602	-0.248138
-1.32739	0.889695	-0.64896	31.0669	4.77913	0					0.678435	-0.248138
-1.32656	0.889184	-0.647295	31.0664	4.78745	0					0.679267	-0.248138
-1.32573	0.88862	-0.64563	31.0659	4.79578	0					0.680099	-0.248138
-1.3249	0.888034	-0.643965	31.0654	4.8041	0					0.680932	-0.248138
-1.32406	0.887442	-0.6423	31.0651	4.81243	0					0.681764	-0.248138
-1.32323	0.886855	-0.640635	31.0648	4.82075	0					0.682597	-0.248138
-1.3224	0.886263	-0.63897	31.0644	4.82908	0					0.683429	-0.248138
-1.32157	0.885881	-0.637305	31.0641	4.8374	0					0.684262	-0.248138
-1.32073	0.885536	-0.635641	31.0637	4.84573	0					0.685094	-0.248138
-1.3199	0.885101	-0.633976	31.0632	4.85405	0					0.685927	-0.248138
-1.31907	0.884288	-0.632311	31.0628	4.86238	0					0.686759	-0.248138
-1.31824	0.883448	-0.630646	31.0624	4.8707	0					0.687592	-0.248138
-1.3174	0.882609	-0.628981	31.0619	4.87903	0					0.688424	-0.248138
-1.31657	0.881769	-0.627316	31.0615	4.88735	0					0.689256	-0.248138
-1.31574	0.880845	-0.625651	31.0611	4.89568	0					0.690089	-0.248138
-1.31491	0.879797	-0.623986	31.0605	4.904	0					0.690921	-0.248138
-1.31407	0.878737	-0.622321	31.06	4.91233	0					0.691754	-0.248137
-1.31324	0.877756	-0.620657	31.0596	4.92065	0					0.692586	-0.248137
-1.31241	0.87681	-0.618992	31.0592	4.92898	0					0.693419	-0.248137
-1.31158	0.875864	-0.617327	31.0587	4.9373	0					0.694251	-0.248137
-1.31075	0.874921	-0.615662	31.0583	4.94563	0					0.695083	-0.248137
-1.30991	0.873988	-0.613997	31.0581	4.95395	0					0.695916	-0.248137
-1.30908	0.873194	-0.612332	31.0579	4.96228	0					0.696748	-0.248137
-1.30825	0.872405	-0.610667	31.0578	4.9706	0					0.697581	-0.248137
-1.30742	0.871677	-0.609003	31.0575	4.97893	0					0.698413	-0.248137
-1.30658	0.871171	-0.607338	31.0573	4.98726	0					0.699246	-0.248137
-1.30575	0.870672	-0.605673	31.0569	4.99558	0					0.700078	-0.248137
-1.30492	0.870173	-0.604008	31.0567	5.0039	0					0.70091	-0.248137
-1.30409	0.869678	-0.602343	31.0565	5.01223	0					0.701743	-0.248137
-1.30325	0.86934	-0.600678	31.0562	5.02055	0					0.702575	-0.248137
-1.30242	0.869165	-0.599013	31.0561	5.02888	0					0.703408	-0.248137
-1.30159	0.868987	-0.597348	31.056	5.03721	0					0.70424	-0.248137
-1.30076	0.868173	-0.595684	31.0555	5.04553	0					0.705073	-0.248137
-1.29992	0.867278	-0.594019	31.0551	5.05386	0					0.705905	-0.248137
-1.29909	0.866324	-0.592354	31.0548	5.06218	0					0.706738	-0.248137
-1.29826	0.865311	-0.590689	31.0544	5.07051	0					0.70757	-0.248136
-1.29743	0.864277	-0.589024	31.0541	5.07883	0					0.708402	-0.248136
-1.29659	0.86342	-0.587359	31.0539	5.08716	0					0.709235	-0.248136
-1.29576	0.862639	-0.585694	31.0537	5.09548	0					0.710067	-0.248136
-1.29493	0.862087	-0.58403	31.0534	5.10381	0					0.7109	-0.248136
-1.2941	0.861943	-0.582365	31.0533	5.11213	0					0.711732	-0.248136
-1.29326	0.861906	-0.5807	31.0533	5.12046	0					0.712564	-0.248136
-1.29243	0.861868	-0.579035	31.0531	5.12878	0					0.713397	-0.248136
-1.2916	0.861831	-0.57737	31.0528	5.13711	0					0.714229	-0.248136
-1.29077	0.861717	-0.575705	31.0525	5.14543	0					0.715062	-0.248136
-1.28994	0.861461	-0.57404	31.0522	5.15376	0					0.715894	-0.248136
-1.2891	0.861172	-0.572375	31.0521	5.16208	0					0.716727	-0.248136
-1.28827	0.860631	-0.570711	31.0518	5.17041	0					0.717559	-0.248136
-1.28744	0.859955	-0.569046	31.0514	5.17873	0					0.718392	-0.248136
-1.2866	0.859262	-0.567381	31.0511	5.18706	0					0.719224	-0.248136
-1.28577	0.858568	-0.565716	31.051	5.19538	0					0.720057	-0.248136
-1.28494	0.857873	-0.564051	31.051	5.20371	0					0.720889	-0.248136
-1.28411	0.857232	-0.562386	31.0508	5.21203	0					0.721721	-0.248136
-1.28327	0.856614	-0.560721	31.0507	5.22036	0					0.722554	-0.248136
-1.28244	0.856029	-0.559057	31.0503	5.22868	0					0.723386	-0.248135
-1.28161	0.855513	-0.557392	31.0502	5.23701	0					0.724219	-0.248135
-1.28078	0.855014	-0.555727	31.0498	5.24533	0					0.725051	-0.248135
-1.27995	0.854517	-0.554062	31.0496	5.25366	0					0.725883	-0.248135
-1.27911	0.854016	-0.552397	31.0493	5.26198	0					0.726716	-0.248135
-1.27828	0.853598	-0.550732	31.049	5.27031	0					0.727548	-0.248135
-1.27745	0.853523	-0.549067	31.0487	5.27863	0					0.728381	-0.248135
-1.27662	0.85352	-0.547402	31.0484	5.28696	0					0.729213	-0.248135
-1.27578	0.853285	-0.545738	31.0481	5.29528	0					0.730046	-0.248135
-1.27495	0.852974	-0.544073	31.0479	5.30361	0					0.730878	-0.248135
-1.27412	0.852658	-0.542408	31.0476	5.31193	0					0.73171	-0.248135
-1.27329	0.852341	-0.540743	31.0473	5.32026	0					0.732543	-0.248135
-1.27245	0.852024	-0.539078	31.047	5.32858	0					0.733375	-0.248135
-1.27162	0.85164	-0.537413	31.0468	5.33691	0					0.734208	-0.248135
-1.27079	0.851216	-0.535748	31.0465	5.34523	0					0.73504	-0.248135
-1.26996	0.850718	-0.534083	31.0462	5.35356	0					0.735873	-0.248135
-1.26912	0.8501	-0.532418	31.0458	5.36189	0					0.736705	-0.248135
-1.26829	0.849466	-0.530754	31.0454	5.37021	0					0.737538	-0.248135
-1.26746	0.848831	-0.529089	31.0451	5.37854	0					0.73837	-0.248135
-1.26663	0.848198	-0.527424	31.0447	5.38686	0					0.739202	-0.248134
-1.26579	0.847513	-0.525759	31.0442	5.39518	0					0.740035	-0.248134
-1.26496	0.846617	-0.524094	31.0439	5.40351	0					0.740867	-0.248134
-1.26413	0.845691	-0.522429	31.0435	5.41183	0					0.7417	-0.248134
-1.2633	0.844876	-0.520764	31.0434	5.42016	0					0.742532	-0.248134
-1.26246	0.844104	-0.5191	31.0431	5.42849	0					0.743365	-0.248134
-1.26163	0.843339	-0.517435	31.0429	5.43681	0					0.744197	-0.248134
-1.2608	0.842572	-0.51577	31.0424	5.44514	0					0.745029	-0.248134
-1.25997	0.8418	-0.514105	31.0421	5.45346	0					0.745862	-0.248134
-1.25914	0.841645	-0.51244	31.0418	5.46179	0					0.746694	-0.248134
-1.2583	0.841716	-0.510775	31.0416	5.47011	0					0.747527	-0.248134
-1.25747	0.84181	-0.50911	31.0414	5.47844	0					0.748359	-0.248133
-1.25664	0.841926	-0.507445	31.0414	5.48676	0					0.749192	-0.248133
-1.25581	0.842043	-0.505781	31.0412	5.49509	0					0.750024	-0.248133
-1.25497	0.842161	-0.504116	31.0411	5.50341	0					0.750857	-0.248133
-1.25414	0.842279	-0.502451	31.041	5.51174	0					0.751689	-0.248133
-1.25331	0.842127	-0.500786	31.0411	5.52006	0					0.752522	-0.248133
-1.25248	0.841542	-0.499121	31.041	5.52839	0					0.753354	-0.248133
-1.25164	0.840923	-0.497456	31.0408	5.53671	0					0.754186	-0.248133
-1.25081	0.840212	-0.495791	31.0406	5.54504	0					0.755019	-0.248133
-1.24998	0.839133	-0.494127	31.0404	5.55336	0					0.755851	-0.248133
-1.24914	0.838026	-0.492462	31.0401	5.56169	0					0.756684	-0.248133
-1.24831	0.836921	-0.490797	31.0399	5.57001	0					0.757516	-0.248133
-1.24748	0.835865	-0.489132	31.0396	5.57834	0					0.758348	-0.248133
-1.24665	0.83514	-0.487467	31.0394	5.58666	0					0.759181	-0.248133
-1.24582	0.834481	-0.485802	31.0393	5.59499	0					0.760013	-0.248133
-1.24498	0.833799	-0.484137	31.0392	5.60331	0					0.760846	-0.248133
-1.24415	0.833397	-0.482472	31.039	5.61164	0					0.761678	-0.248133
-1.24332	0.833171	-0.480808	31.0388	5.61996	0					0.762511	-0.248133
-1.24249	0.83296	-0.479143	31.0387	5.62829	0					0.763343	-0.248133
-1.24165	0.83275	-0.477478	31.0386	5.63661	0					0.764175	-0.248132
-1.24082	0.832516	-0.475813	31.0384	5.64494	0					0.765008	-0.248132
-1.23999	0.832217	-0.474148	31.0385	5.65326	0					0.76584	-0.248132
-1.23916	0.831892	-0.472483	31.0382	5.66159	0					0.766673	-0.248132
-1.23832	0.831497	-0.470818	31.0381	5.66991	0					0.767505	-0.248132
-1.23749	0.830913	-0.469153	31.0379	5.67824	0					0.768338	-0.248132
-1.23666	0.830259	-0.467489	31.0375	5.68656	0					0.76917	-0.248132
-1.23583	0.829606	-0.465824	31.0373	5.69489	0					0.770003	-0.248132
-1.23499	0.828953	-0.464159	31.037	5.70321	0					0.770835	-0.248132
-1.23416	0.828498	-0.462494	31.0369	5.71154	0					0.771667	-0.248132
-1.23333	0.828149	-0.460829	31.0367	5.71986	0					0.7725	-0.248132
-1.2325	0.827807	-0.459164	31.0367	5.72819	0					0.773332	-0.248132
-1.23166	0.82752	-0.457499	31.0365	5.73651	0					0.774165	-0.248132
-1.23083	0.827262	-0.455835	31.0364	5.74484	0					0.774997	-0.248132
-1.23	0.827006	-0.45417	31.0361	5.75316	0					0.77583	-0.248132
-1.22917	0.826749	-0.452505	31.0358	5.76149	0					0.776662	-0.248132
-1.22833	0.826553	-0.45084	31.0356	5.76981	0					0.777494	-0.248132
-1.2275	0.826467	-0.449175	31.0354	5.77814	0					0.778327	-0.248132
-1.22667	0.826414	-0.44751	31.035	5.78646	0					0.779159	-0.248132
-1.22584	0.826327	-0.445845	31.0349	5.79479	0					0.779992	-0.248132
-1.225	0.826151	-0.44418	31.0346	5.80312	0					0.780824	-0.248132
-1.22417	0.825947	-0.442515	31.0341	5.81144	0					0.781657	-0.248131
-1.22334	0.825744	-0.440851	31.0336	5.81977	0					0.782489	-0.248131
-1.22251	0.82554	-0.439186	31.0332	5.82809	0					0.783322	-0.248131
-1.22168	0.82524	-0.437521	31.0327	5.83641	0					0.784154	-0.248131
-1.22084	0.824887	-0.435856	31.0324	5.84474	0					0.784986	-0.248131
-1.22001	0.824525	-0.434191	31.0318	5.85306	0					0.785819	-0.248131
-1.21918	0.824196	-0.432526	31.0311	5.86139	0					0.786651	-0.248131
-1.21835	0.823891	-0.430861	31.0305	5.86972	0					0.787484	-0.248131
-1.21751	0.823592	-0.429197	31.0301	5.87804	0					0.788316	-0.248131
-1.21668	0.823291	-0.427532	31.0297	5.88637	0					0.789149	-0.248131
-1.21585	0.822988	-0.425867	31.0293	5.89469	0					0.789981	-0.248131
-1.21501	0.822663	-0.424202	31.029	5.90302	0					0.790813	-0.248131
-1.21418	0.822333	-0.422537	31.0286	5.91134	0					0.791646	-0.248131
-1.21335	0.821976	-0.420872	31.0282	5.91967	0					0.792478	-0.248131
-1.21252	0.821491	-0.419207	31.028	5.92799	0					0.793311	-0.248131
-1.21169	0.820977	-0.417542	31.0277	5.93632	0					0.794143	-0.248131
-1.21085	0.820463	-0.415878	31.0271	5.94464	0					0.794976	-0.248131
-1.21002	0.81995	-0.414213	31.0267	5.95297	0					0.795808	-0.248131
-1.20919	0.819514	-0.412548	31.0263	5.96129	0					0.79664	-0.248131
-1.20836	0.819412	-0.410883	31.0259	5.96962	0					0.797473	-0.248131
-1.20752	0.819385	-0.409218	31.0255	5.97794	0					0.798305	-0.248131
-1.20669	0.819204	-0.407553	31.0253	5.98627	0					0.799138	-0.24813
-1.20586	0.818887	-0.405888	31.0249	5.99459	0					0.79997	-0.24813
-1.20503	0.818548	-0.404224	31.0246	6.00292	0					0.800803	-0.24813
-1.20419	0.818211	-0.402559	31.0242	6.01124	0					0.801635	-0.24813
-1.20336	0.817871	-0.400894	31.0239	6.01957	0					0.802468	-0.24813
-1.20253	0.817163	-0.399229	31.0237	6.02789	0					0.8033	-0.24813
-1.2017	0.816339	-0.397564	31.0235	6.03622	0					0.804132	-0.24813
-1.20086	0.815511	-0.395899	31.0232	6.04454	0					0.804965	-0.24813
-1.20003	0.814842	-0.394234	31.0228	6.05287	0					0.805797	-0.24813
-1.1992	0.814207	-0.392569	31.0225	6.06119	0					0.80663	-0.24813
-1.19837	0.813575	-0.390905	31.0222	6.06952	0					0.807462	-0.24813
-1.19753	0.812935	-0.38924	31.0218	6.07784	0					0.808295	-0.24813
-1.1967	0.812387	-0.387575	31.0214	6.08617	0					0.809127	-0.24813
-1.19587	0.812049	-0.38591	31.0211	6.09449	0					0.809959	-0.24813
-1.19504	0.811743	-0.384245	31.0207	6.10282	0					0.810792	-0.24813
-1.1942	0.811471	-0.38258	31.0203	6.11114	0					0.811624	-0.24813
-1.19337	0.811269	-0.380915	31.02	6.11947	0					0.812457	-0.24813
-1.19254	0.811073	-0.37925	31.0197	6.12779	0					0.813289	-0.24813
-1.19171	0.810865	-0.377586	31.0195	6.13612	0					0.814122	-0.24813
-1.19087	0.81065	-0.375921	31.0193	6.14444	0					0.814954	-0.24813
-1.19004	0.810387	-0.374256	31.019	6.15277	0					0.815787	-0.24813
-1.18921	0.81009	-0.372591	31.0187	6.16109	0					0.816619	-0.248129
-1.18838	0.80979	-0.370926	31.0186	6.16942	0					0.817451	-0.248129
-1.18755	0.809253	-0.369261	31.0185	6.17774	0					0.818284	-0.248129
-1.18671	0.808412	-0.367596	31.0185	6.18607	0					0.819116	-0.248129
-1.18588	0.807474	-0.365932	31.0183	6.1944	0					0.819949	-0.248129
-1.18505	0.806537	-0.364267	31.0182	6.20272	0					0.820781	-0.248129
-1.18422	0.805629	-0.362602	31.018	6.21104	0					0.821614	-0.248129
-1.18338	0.804807	-0.360937	31.0178	6.21937	0					0.822446	-0.248129
-1.18255	0.804022	-0.359272	31.0176	6.22769	0					0.823278	-0.248129
-1.18172	0.803293	-0.357607	31.0173	6.23602	0					0.824111	-0.248129
-1.18089	0.80284	-0.355942	31.017	6.24435	0					0.824943	-0.248129
-1.18005	0.802516	-0.354277	31.0167	6.25267	0					0.825776	-0.248129
-1.17922	0.802192	-0.352612	31.0164	6.261	0					0.826608	-0.248129
-1.17839	0.801869	-0.350948	31.0162	6.26932	0					0.827441	-0.248129
-1.17756	0.801517	-0.349283	31.016	6.27764	0					0.828273	-0.248129
-1.17672	0.801139	-0.347618	31.0157	6.28597	0					0.829105	-0.248129
-1.17589	0.800753	-0.345953	31.0156	6.2943	0					0.829938	-0.248129
-1.17506	0.79993	-0.344288	31.0151	6.30262	0					0.83077	-0.248129
-1.17423	0.798695	-0.342623	31.0148	6.31095	0					0.831603	-0.248129
-1.17339	0.797372	-0.340958	31.0144	6.31927	0					0.832435	-0.248129
-1.17256	0.796043	-0.339294	31.014	6.3276	0					0.833268	-0.248129
-1.17173	0.794746	-0.337629	31.0136	6.33592	0					0.8341	-0.248128
-1.1709	0.793561	-0.335964	31.0133	6.34425	0					0.834933	-0.248128
-1.17006	0.792417	-0.334299	31.013	6.35257	0					0.835765	-0.248128
-1.16923	0.791419	-0.332634	31.0127	6.3609	0					0.836597	-0.248128
-1.1684	0.790822	-0.330969	31.0124	6.36922	0					0.83743	-0.248128
-1.16757	0.790373	-0.329304	31.012	6.37755	0					0.838262	-0.248128
-1.16673	0.789925	-0.327639	31.0116	6.38587	0					0.839095	-0.248128
-1.1659	0.789476	-0.325975	31.0111	6.3942	0					0.839927	-0.248128
-1.16507	0.789158	-0.32431	31.0108	6.40252	0					0.84076	-0.248128
-1.16424	0.788984	-0.322645	31.0105	6.41085	0					0.841592	-0.248128
-1.1634	0.788848	-0.32098	31.0103	6.41917	0					0.842424	-0.248128
-1.16257	0.788546	-0.319315	31.0099	6.4275	0					0.843257	-0.248127
-1.16174	0.787922	-0.31765	31.0095	6.43582	0					0.844089	-0.248127
-1.16091	0.787191	-0.315985	31.0092	6.44415	0					0.844922	-0.248127
-1.16007	0.786457	-0.314321	31.0089	6.45247	0					0.845754	-0.248127
-1.15924	0.785729	-0.312656	31.0086	6.4608	0					0.846587	-0.248127
-1.15841	0.784855	-0.310991	31.0085	6.46912	0					0.847419	-0.248127
-1.15758	0.783929	-0.309326	31.0085	6.47745	0					0.848252	-0.248127
-1.15674	0.783004	-0.307661	31.0084	6.48577	0					0.849084	-0.248127
-1.15591	0.782158	-0.305996	31.0084	6.4941	0					0.849916	-0.248127
-1.15508	0.781375	-0.304331	31.0086	6.50242	0					0.850749	-0.248127
-1.15425	0.780606	-0.302666	31.0087	6.51075	0					0.851581	-0.248127
-1.15342	0.779835	-0.301002	31.0089	6.51907	0					0.852414	-0.248127
-1.15258	0.779047	-0.299337	31.0091	6.5274	0					0.853246	-0.248127
-1.15175	0.778201	-0.297672	31.0091	6.53572	0					0.854079	-0.248127
-1.15092	0.777344	-0.296007	31.0092	6.54405	0					0.854911	-0.248127
-1.15009	0.776489	-0.294342	31.0092	6.55237	0					0.855743	-0.248127
-1.14925	0.775641	-0.292677	31.0094	6.5607	0					0.856576	-0.248127
-1.14842	0.774794	-0.291012	31.0094	6.56902	0					0.857408	-0.248127
-1.14759	0.77395	-0.289347	31.0093	6.57735	0					0.858241	-0.248127
-1.14676	0.773108	-0.287683	31.0092	6.58567	0					0.859073	-0.248127
-1.14592	0.772558	-0.286018	31.0091	6.594	0					0.859905	-0.248127
-1.14509	0.772294	-0.284353	31.009	6.60232	0					0.860738	-0.248126
-1.14426	0.772087	-0.282688	31.0088	6.61065	0					0.86157	-0.248126
-1.14343	0.771818	-0.281023	31.0086	6.61897	0					0.862403	-0.248126
-1.14259	0.771506	-0.279358	31.0084	6.6273	0					0.863235	-0.248126
-1.14176	0.771187	-0.277693	31.0083	6.63563	0					0.864068	-0.248126
-1.14093	0.770877	-0.276029	31.0082	6.64395	0					0.8649	-0.248126
-1.1401	0.770528	-0.274364	31.008	6.65227	0					0.865733	-0.248126
-1.13926	0.769946	-0.272699	31.0077	6.6606	0					0.866565	-0.248126
-1.13843	0.7692	-0.271034	31.0075	6.66892	0					0.867398	-0.248126
-1.1376	0.768432	-0.269369	31.0073	6.67725	0					0.86823	-0.248126
-1.13677	0.76771	-0.267704	31.0072	6.68558	0					0.869062	-0.248126
-1.13593	0.767026	-0.266039	31.0072	6.6939	0					0.869895	-0.248126
-1.1351	0.766342	-0.264374	31.0071	6.70223	0					0.870727	-0.248125
-1.13427	0.765659	-0.262709	31.0069	6.71055	0					0.87156	-0.248125
-1.13344	0.76533	-0.261045	31.0068	6.71888	0					0.872392	-0.248125
-1.1326	0.765458	-0.25938	31.0067	6.7272	0					0.873224	-0.248125
-1.13177	0.765714	-0.257715	31.0064	6.73553	0					0.874057	-0.248125
-1.13094	0.765967	-0.25605	31.0062	6.74385	0					0.874889	-0.248125
-1.13011	0.766214	-0.254385	31.0059	6.75218	0					0.875722	-0.248125
-1.12928	0.766457	-0.25272	31.0056	6.7605	0					0.876554	-0.248125
-1.12844	0.766702	-0.251055	31.0053	6.76883	0					0.877387	-0.248125
-1.12761	0.766829	-0.249391	31.0051	6.77715	0					0.878219	-0.248125
-1.12678	0.766594	-0.247726	31.0049	6.78548	0					0.879052	-0.248125
-1.12594	0.766148	-0.246061	31.0046	6.7938	0					0.879884	-0.248125
-1.12511	0.765701	-0.244396	31.0043	6.80213	0					0.880717	-0.248125
-1.12428	0.765139	-0.242731	31.0041	6.81045	0					0.881549	-0.248125
-1.12345	0.764492	-0.241066	31.0041	6.81878	0					0.882381	-0.248125
-1.12261	0.763845	-0.239401	31.004	6.8271	0					0.883214	-0.248125
-1.12178	0.763198	-0.237736	31.004	6.83543	0					0.884046	-0.248125
-1.12095	0.76269	-0.236072	31.0038	6.84375	0					0.884879	-0.248125
-1.12012	0.762491	-0.234407	31.0038	6.85208	0					0.885711	-0.248125
-1.11929	0.762438	-0.232742	31.0036	6.8604	0					0.886544	-0.248125
-1.11845	0.76259	-0.231077	31.0034	6.86873	0					0.887376	-0.248125
-1.11762	0.763086	-0.229412	31.0033	6.87705	0					0.888208	-0.248125
-1.11679	0.763725	-0.227747	31.0032	6.88538	0					0.889041	-0.248124
-1.11596	0.764364	-0.226082	31.0032	6.8937	0					0.889873	-0.248124
-1.11512	0.764997	-0.224418	31.003	6.90203	0					0.890706	-0.248124
-1.11429	0.765565	-0.222753	31.003	6.91035	0					0.891538	-0.248124
-1.11346	0.766064	-0.221088	31.003	6.91868	0					0.89237	-0.248124
-1.11263	0.766543	-0.219423	31.0032	6.927	0					0.893203	-0.248124
-1.11179	0.76676	-0.217758	31.0033	6.93533	0					0.894035	-0.248124
-1.11096	0.766704	-0.216093	31.0034	6.94365	0					0.894868	-0.248124
-1.11013	0.766579	-0.214428	31.0036	6.95198	0					0.8957	-0.248124
-1.1093	0.766455	-0.212763	31.0037	6.9603	0					0.896533	-0.248124
-1.10846	0.766328	-0.211099	31.0036	6.96863	0					0.897365	-0.248124
-1.10763	0.766192	-0.209434	31.0036	6.97695	0					0.898198	-0.248124
-1.1068	0.766052	-0.207769	31.0036	6.98528	0					0.89903	-0.248123
-1.10597	0.765911	-0.206104	31.0035	6.9936	0					0.899863	-0.248123
-1.10513	0.765819	-0.204439	31.0032	7.00193	0					0.900695	-0.248123
-1.1043	0.765753	-0.202774	31.0031	7.01025	0					0.901527	-0.248123
-1.10347	0.765686	-0.201109	31.0029	7.01858	0					0.90236	-0.248123
-1.10264	0.76562	-0.199444	31.0026	7.02691	0					0.903192	-0.248123
-1.1018	0.765606	-0.19778	31.0024	7.03523	0					0.904025	-0.248123
-1.10097	0.76564	-0.196115	31.0022	7.04355	0					0.904857	-0.248123
-1.10014	0.765686	-0.19445	31.0019	7.05188	0					0.905689	-0.248123
-1.09931	0.765737	-0.192785	31.0017	7.0602	0					0.906522	-0.248123
-1.09848	0.765795	-0.19112	31.0016	7.06853	0					0.907354	-0.248123
-1.09764	0.765855	-0.189455	31.0013	7.07686	0					0.908187	-0.248123
-1.09681	0.765916	-0.18779	31.001	7.08518	0					0.909019	-0.248123
-1.09598	0.765963	-0.186126	31.0007	7.09351	0					0.909852	-0.248123
-1.09515	0.76595	-0.184461	31.0004	7.10183	0					0.910684	-0.248123
-1.09431	0.765912	-0.182796	31.0001	7.11015	0					0.911517	-0.248123
-1.09348	0.765872	-0.181131	30.9998	7.11848	0					0.912349	-0.248123
-1.09265	0.765804	-0.179466	30.9995	7.12681	0					0.913182	-0.248123
-1.09181	0.765725	-0.177801	30.9992	7.13513	0					0.914014	-0.248123
-1.09098	0.765646	-0.176136	30.999	7.14346	0					0.914846	-0.248123
-1.09015	0.765567	-0.174471	30.9988	7.15178	0					0.915679	-0.248123
-1.08932	0.765493	-0.172807	30.9986	7.16011	0					0.916511	-0.248123
-1.08848	0.765424	-0.171142	30.9984	7.16843	0					0.917344	-0.248123
-1.08765	0.765359	-0.169477	30.9983	7.17676	0					0.918176	-0.248122
-1.08682	0.765198	-0.167812	30.9982	7.18508	0					0.919008	-0.248122
-1.08599	0.764905	-0.166147	30.9981	7.19341	0					0.919841	-0.248122
-1.08516	0.764531	-0.164482	30.9981	7.20173	0					0.920673	-0.248122
-1.08432	0.764137	-0.162817	30.9981	7.21006	0					0.921506	-0.248122
-1.08349	0.763741	-0.161152	30.9981	7.21838	0					0.922338	-0.248122
-1.08266	0.763437	-0.159488	30.9979	7.22671	0					0.923171	-0.248122
-1.08183	0.763239	-0.157823	30.9978	7.23503	0					0.924003	-0.248122
-1.08099	0.763057	-0.156158	30.9978	7.24336	0					0.924835	-0.248122
-1.08016	0.76295	-0.154493	30.9979	7.25168	0					0.925668	-0.248122
-1.07933	0.762909	-0.152828	30.9978	7.26001	0					0.9265	-0.248122
-1.0785	0.762869	-0.151163	30.9977	7.26833	0					0.927333	-0.248122
-1.07766	0.762828	-0.149498	30.9976	7.27666	0					0.928165	-0.248122
-1.07683	0.76262	-0.147833	30.9975	7.28498	0					0.928998	-0.248121
-1.076	0.762066	-0.146169	30.9974	7.29331	0					0.92983	-0.248121
-1.07517	0.761336	-0.144504	30.9972	7.30163	0					0.930663	-0.248121
-1.07433	0.760467	-0.142839	30.9971	7.30996	0					0.931495	-0.248121
-1.0735	0.759448	-0.141174	30.9969	7.31828	0					0.932328	-0.248121
-1.07267	0.758412	-0.139509	30.9967	7.32661	0					0.93316	-0.248121
-1.07184	0.757376	-0.137844	30.9965	7.33493	0					0.933992	-0.248121
-1.071	0.75634	-0.136179	30.9962	7.34326	0					0.934825	-0.248121
-1.07017	0.75552	-0.134514	30.9961	7.35158	0					0.935657	-0.248121
-1.06934	0.755	-0.13285	30.9958	7.35991	0					0.93649	-0.248121
-1.06851	0.754515	-0.131185	30.9955	7.36823	0					0.937322	-0.248121
-1.06767	0.753932	-0.12952	30.9954	7.37656	0					0.938154	-0.248121
-1.06684	0.753301	-0.127855	30.9951	7.38488	0					0.938987	-0.248121
-1.06601	0.752671	-0.12619	30.9949	7.39321	0					0.939819	-0.248121
-1.06518	0.752038	-0.124525	30.9945	7.40153	0					0.940652	-0.248121
-1.06435	0.751406	-0.12286	30.994	7.40986	0					0.941484	-0.248121
-1.06351	0.750734	-0.121196	30.9936	7.41818	0					0.942317	-0.248121
-1.06268	0.75003	-0.119531	30.9931	7.42651	0					0.943149	-0.248121
-1.06185	0.74935	-0.117866	30.9928	7.43483	0					0.943981	-0.248121
-1.06102	0.748703	-0.116201	30.9925	7.44316	0					0.944814	-0.248121
-1.06018	0.748065	-0.114536	30.9921	7.45148	0					0.945646	-0.248121
-1.05935	0.747428	-0.112871	30.9917	7.45981	0					0.946479	-0.248121
-1.05852	0.74679	-0.111206	30.9913	7.46814	0					0.947311	-0.248121
-1.05768	0.74615	-0.109541	30.991	7.47646	0					0.948144	-0.248121
-1.05685	0.745497	-0.107877	30.991	7.48478	0					0.948976	-0.24812
-1.05602	0.744853	-0.106212	30.991	7.49311	0					0.949809	-0.24812
-1.05519	0.744349	-0.104547	30.9909	7.50143	0					0.950641	-0.24812
-1.05435	0.743933	-0.102882	30.9908	7.50976	0					0.951473	-0.24812
-1.05352	0.743518	-0.101217	30.9908	7.51809	0					0.952306	-0.24812
-1.05269	0.743103	-0.099552	30.9906	7.52641	0					0.953138	-0.24812
-1.05186	0.742688	-0.097887	30.9903	7.53474	0					0.953971	-0.24812
-1.05103	0.742299	-0.096223	30.9901	7.54306	0					0.954803	-0.24812
-1.05019	0.741926	-0.094558	30.9899	7.55139	0					0.955636	-0.24812
-1.04936	0.741537	-0.092893	30.9898	7.55971	0					0.956468	-0.24812
-1.04853	0.74113	-0.091228	30.9895	7.56804	0					0.9573	-0.24812
-1.0477	0.740719	-0.089563	30.9894	7.57636	0					0.958133	-0.24812
-1.04686	0.740307	-0.087898	30.9892	7.58469	0					0.958965	-0.24812
-1.04603	0.739895	-0.086233	30.9889	7.59301	0					0.959798	-0.24812
-1.0452	0.739585	-0.084568	30.9888	7.60134	0					0.96063	-0.248119
-1.04437	0.739442	-0.082904	30.9886	7.60966	0					0.961463	-0.248119
-1.04353	0.73936	-0.081239	30.9884	7.61799	0					0.962295	-0.248119
-1.0427	0.739237	-0.079574	30.9883	7.62631	0					0.963128	-0.248119
-1.04187	0.739089	-0.077909	30.9883	7.63464	0					0.96396	-0.248119
-1.04104	0.738942	-0.076244	30.9883	7.64296	0					0.964792	-0.248119
-1.0402	0.738795	-0.074579	30.9882	7.65129	0					0.965625	-0.248119
-1.03937	0.738628	-0.072914	30.9881	7.65961	0					0.966457	-0.248119
-1.03854	0.738368	-0.071249	30.988	7.66794	0					0.96729	-0.248119
-1.03771	0.738064	-0.069585	30.9879	7.67626	0					0.968122	-0.248119
-1.03687	0.737594	-0.06792	30.9879	7.68459	0					0.968955	-0.248119
-1.03604	0.736926	-0.066255	30.9877	7.69291	0					0.969787	-0.248119
-1.03521	0.736202	-0.06459	30.9875	7.70124	0					0.970619	-0.248119
-1.03438	0.735488	-0.062925	30.9873	7.70956	0					0.971452	-0.248119
-1.03354	0.734821	-0.06126	30.9872	7.71789	0					0.972284	-0.248118
-1.03271	0.734304	-0.059595	30.987	7.72621	0					0.973117	-0.248118
-1.03188	0.733899	-0.05793	30.9868	7.73454	0					0.973949	-0.248118
-1.03105	0.733502	-0.056266	30.9867	7.74286	0					0.974782	-0.248118
-1.03022	0.733279	-0.054601	30.9867	7.75119	0					0.975614	-0.248118
-1.02938	0.733278	-0.052936	30.9865	7.75951	0					0.976446	-0.248118
-1.02855	0.733277	-0.051271	30.9864	7.76784	0					0.977279	-0.248118
-1.02772	0.733275	-0.049606	30.9861	7.77616	0					0.978111	-0.248118
-1.02689	0.733316	-0.047941	30.9858	7.78449	0					0.978944	-0.248118
-1.02605	0.733456	-0.046276	30.9855	7.79281	0					0.979776	-0.248118
-1.02522	0.733654	-0.044611	30.9852	7.80114	0					0.980609	-0.248118
-1.02439	0.733801	-0.042947	30.9848	7.80946	0					0.981441	-0.248118
-1.02355	0.733866	-0.041282	30.9844	7.81779	0					0.982274	-0.248118
-1.02272	0.733915	-0.039617	30.9841	7.82611	0					0.983106	-0.248118
-1.02189	0.733963	-0.037952	30.984	7.83444	0					0.983938	-0.248118
-1.02106	0.734012	-0.036287	30.9838	7.84276	0					0.984771	-0.248118
-1.02023	0.734039	-0.034622	30.9835	7.85109	0					0.985603	-0.248118
-1.01939	0.73403	-0.032957	30.9832	7.85942	0					0.986436	-0.248118
-1.01856	0.734013	-0.031293	30.9828	7.86774	0					0.987268	-0.248118
-1.01773	0.734	-0.029628	30.9825	7.87606	0					0.988101	-0.248118
-1.0169	0.733991	-0.027963	30.9821	7.88439	0					0.988933	-0.248118
-1.01606	0.733982	-0.026298	30.9817	7.89271	0					0.989765	-0.248118
-1.01523	0.733973	-0.024633	30.9814	7.90104	0					0.990598	-0.248118
-1.0144	0.733953	-0.022968	30.981	7.90937	0					0.99143	-0.248118
-1.01357	0.733821	-0.021303	30.9805	7.91769	0					0.992263	-0.248118
-1.01273	0.733577	-0.019638	30.9802	7.92602	0					0.993095	-0.248117
-1.0119	0.733295	-0.017974	30.9799	7.93434	0					0.993928	-0.248117
-1.01107	0.732959	-0.016309	30.9796	7.94266	0					0.99476	-0.248117
-1.01024	0.732612	-0.014644	30.9793	7.95099	0					0.995593	-0.248117
-1.0094	0.732268	-0.012979	30.9791	7.95932	0					0.996425	-0.248117
-1.00857	0.731924	-0.011314	30.979	7.96764	0					0.997257	-0.248117
-1.00774	0.731591	-0.009649	30.9788	7.97597	0					0.99809	-0.248117
-1.00691	0.731278	-0.007984	30.9783	7.98429	0					0.998922	-0.248117
-1.00607	0.730972	-0.00632	30.978	7.99262	0					0.999755	-0.248117
-1.00524	0.730669	-0.004655	30.9777	8.00094	0					1.00059	-0.248117
-1.00441	0.730371	-0.00299	30.9775	8.00927	0					1.00142	-0.248117
-1.00358	0.730072	-0.001325	30.9772	8.01759	0					1.00225	-0.248117
-1.00274	0.729774	0.00034	30.976	8.02592	0					1.00308	-0.248117
-1.00191	0.729476	0.002005	30.9771	8.03424	0					1.00392	-0.248117
-1.00108	0.729211	0.00367	30.9822	8.04257	0					1.00475	-0.248117
-1.00025	0.728978	0.005335	30.991	8.05089	0					1.00558	-0.248116
-0.999415	0.728708	0.006999	31.0025	8.05922	0					1.00641	-0.248116
-0.998582	0.728346	0.008664	31.0156	8.06754	0					1.00725	-0.248116
-0.99775	0.727936	0.010329	31.0294	8.07587	0					1.00808	-0.248116
-0.996917	0.727527	0.011994	31.0434	8.08419	0					1.00891	-0.248116
-0.996085	0.727117	0.013659	31.0569	8.09252	0					1.00974	-0.248116
-0.995252	0.726843	0.015324	31.0698	8.10084	0					1.01058	-0.248116
-0.99442	0.726776	0.016989	31.0821	8.10917	0					1.01141	-0.248116
-0.993588	0.726786	0.018654	31.0935	8.11749	0					1.01224	-0.248116
-0.992755	0.726619	0.020319	31.1041	8.12582	0					1.01307	-0.248116
-0.991923	0.72626	0.021983	31.1139	8.13414	0					1.01391	-0.248116
-0.99109	0.725864	0.023648	31.123	8.14247	0					1.01474	-0.248116
-0.990258	0.72547	0.025313	31.1314	8.15079	0					1.01557	-0.248116
-0.989425	0.725052	0.026978	31.139	8.15912	0					1.0164	-0.248116
-0.988593	0.724403	0.028643	31.1462	8.16744	0					1.01724	-0.248116
-0.987761	0.723592	0.030308	31.1529	8.17577	0					1.01807	-0.248116
-0.986928	0.722899	0.031973	31.1591	8.18409	0					1.0189	-0.248116
-0.986096	0.722477	0.033638	31.1648	8.19242	0					1.01973	-0.248115
-0.985263	0.722186	0.035302	31.1699	8.20074	0					1.02057	-0.248115
-0.984431	0.721895	0.036967	31.1748	8.20907	0					1.0214	-0.248115
-0.983598	0.721604	0.038632	31.1797	8.21739	0					1.02223	-0.248115
-0.982766	0.721385	0.040297	31.1843	8.22572	0					1.02306	-0.248115
-0.981934	0.721232	0.041962	31.1887	8.23404	0					1.02389	-0.248115
-0.981101	0.721092	0.043627	31.1926	8.24237	0					1.02473	-0.248115
-0.980269	0.721034	0.045291	31.1957	8.25069	0					1.02556	-0.248115
-0.979436	0.721033	0.046956	31.1979	8.25902	0					1.02639	-0.248115
-0.978604	0.721033	0.048621	31.1987	8.26734	0					1.02723	-0.248115
-0.977771	0.721032	0.050286	31.197	8.27567	0					1.02806	-0.248115
-0.976939	0.72103	0.051951	31.192	8.284	0					1.02889	-0.248115
-0.976107	0.721023	0.053616	31.1834	8.29232	0					1.02972	-0.248115
-0.975274	0.721011	0.055281	31.1718	8.30064	0					1.03056	-0.248115
-0.974442	0.720902	0.056946	31.1588	8.30897	0					1.03139	-0.248115
-0.973609	0.720514	0.05861	31.1456	8.31729	0					1.03222	-0.248115
-0.972777	0.719945	0.060275	31.1335	8.32562	0					1.03305	-0.248114
-0.971944	0.719375	0.06194	31.1229	8.33394	0					1.03388	-0.248114
-0.971112	0.718807	0.063605	31.1141	8.34227	0					1.03472	-0.248114
-0.970279	0.718268	0.06527	31.1071	8.3506	0					1.03555	-0.248114
-0.969447	0.717787	0.066935	31.1014	8.35892	0					1.03638	-0.248114
-0.968615	0.717318	0.0686	31.0968	8.36725	0					1.03721	-0.248114
-0.967782	0.716843	0.070265	31.0931	8.37557	0					1.03805	-0.248114
-0.96695	0.716357	0.071929	31.0901	8.3839	0					1.03888	-0.248114
-0.966117	0.71587	0.073594	31.0877	8.39222	0					1.03971	-0.248114
-0.965285	0.715384	0.075259	31.0856	8.40055	0					1.04054	-0.248114
-0.964452	0.714896	0.076924	31.084	8.40887	0					1.04138	-0.248114
-0.96362	0.714404	0.078589	31.0827	8.4172	0					1.04221	-0.248114
-0.962788	0.713909	0.080254	31.0815	8.42552	0					1.04304	-0.248114
-0.961955	0.713433	0.081919	31.0803	8.43385	0					1.04387	-0.248114
-0.961123	0.71306	0.083584	31.0791	8.44217	0					1.04471	-0.248114
-0.96029	0.712799	0.085248	31.0778	8.4505	0					1.04554	-0.248114
-0.959458	0.712539	0.086913	31.0762	8.45882	0					1.04637	-0.248114
-0.958625	0.712279	0.088578	31.0745	8.46715	0					1.0472	-0.248114
-0.957793	0.712048	0.090243	31.0725	8.47547	0					1.04804	-0.248114
-0.95696	0.711902	0.091908	31.0702	8.4838	0					1.04887	-0.248114
-0.956128	0.711819	0.093573	31.0677	8.49212	0					1.0497	-0.248114
-0.955296	0.711569	0.095237	31.0651	8.50045	0					1.05053	-0.248114
-0.954463	0.711074	0.096902	31.0623	8.50877	0					1.05137	-0.248114
-0.953631	0.710553	0.098567	31.0594	8.5171	0					1.0522	-0.248114
-0.952798	0.71003	0.100232	31.0564	8.52542	0					1.05303	-0.248113
-0.951966	0.709511	0.101897	31.0532	8.53375	0					1.05386	-0.248113
-0.951133	0.70913	0.103562	31.05	8.54207	0					1.05469	-0.248113
-0.950301	0.708967	0.105227	31.0467	8.5504	0					1.05553	-0.248113
-0.949469	0.708871	0.106892	31.0434	8.55872	0					1.05636	-0.248113
-0.948636	0.708811	0.108557	31.0401	8.56705	0					1.05719	-0.248113
-0.947804	0.708767	0.110221	31.0368	8.57537	0					1.05802	-0.248113
-0.946971	0.708723	0.111886	31.0336	8.5837	0					1.05886	-0.248113
-0.946139	0.70868	0.113551	31.0303	8.59202	0					1.05969	-0.248113
-0.945306	0.708541	0.115216	31.0272	8.60035	0					1.06052	-0.248113
-0.944474	0.708144	0.116881	31.0241	8.60867	0					1.06136	-0.248113
-0.943642	0.707578	0.118546	31.0211	8.617	0					1.06219	-0.248113
-0.942809	0.707207	0.120211	31.0182	8.62532	0					1.06302	-0.248113
-0.941977	0.707054	0.121876	31.0154	8.63365	0					1.06385	-0.248113
-0.941144	0.7069	0.12354	31.0127	8.64197	0					1.06468	-0.248113
-0.940312	0.706747	0.125205	31.01	8.6503	0					1.06552	-0.248113
-0.939479	0.706592	0.12687	31.0075	8.65863	0					1.06635	-0.248113
-0.938647	0.70637	0.128535	31.0049	8.66695	0					1.06718	-0.248113
-0.937814	0.706076	0.1302	31.0026	8.67527	0					1.06801	-0.248113
-0.936982	0.705726	0.131865	31.0003	8.6836	0					1.06885	-0.248112
-0.93615	0.705086	0.13353	30.9981	8.69192	0					1.06968	-0.248112
-0.935317	0.704212	0.135195	30.9959	8.70025	0					1.07051	-0.248112
-0.934485	0.703338	0.136859	30.9938	8.70857	0					1.07134	-0.248112
-0.933652	0.702466	0.138524	30.9918	8.7169	0					1.07218	-0.248112
-0.93282	0.701734	0.140189	30.9898	8.72523	0					1.07301	-0.248112
-0.931987	0.701282	0.141854	30.9881	8.73355	0					1.07384	-0.248112
-0.931155	0.700967	0.143519	30.9864	8.74188	0					1.07467	-0.248112
-0.930323	0.700653	0.145184	30.9848	8.7502	0					1.07551	-0.248112
-0.92949	0.700342	0.146849	30.9834	8.75853	0					1.07634	-0.248112
-0.928658	0.700034	0.148514	30.9821	8.76685	0					1.07717	-0.248112
-0.927825	0.699728	0.150178	30.9809	8.77518	0					1.078	-0.248112
-0.926993	0.699437	0.151843	30.9798	8.7835	0					1.07884	-0.248112
-0.92616	0.699167	0.153508	30.979	8.79183	0					1.07967	-0.248112
-0.925328	0.698901	0.155173	30.9781	8.80015	0					1.0805	-0.248112
-0.924496	0.698617	0.156838	30.9773	8.80847	0					1.08133	-0.248112
-0.923663	0.698323	0.158503	30.9765	8.8168	0					1.08217	-0.248112
-0.922831	0.698021	0.160167	30.9758	8.82513	0					1.083	-0.248112
-0.921998	0.697716	0.161832	30.975	8.83345	0					1.08383	-0.248112
-0.921166	0.697411	0.163497	30.9743	8.84178	0					1.08466	-0.248112
-0.920333	0.697095	0.165162	30.9736	8.8501	0					1.0855	-0.248111
-0.919501	0.696688	0.166827	30.9728	8.85843	0					1.08633	-0.248111
-0.918669	0.696148	0.168492	30.9723	8.86675	0					1.08716	-0.248111
-0.917836	0.695595	0.170157	30.9719	8.87508	0					1.08799	-0.248111
-0.917004	0.69495	0.171822	30.9715	8.8834	0					1.08882	-0.248111
-0.916171	0.694179	0.173486	30.971	8.89173	0					1.08966	-0.248111
-0.915339	0.693406	0.175151	30.9705	8.90005	0					1.09049	-0.248111
-0.914506	0.692632	0.176816	30.9701	8.90838	0					1.09132	-0.248111
-0.913674	0.69198	0.178481	30.9697	8.9167	0					1.09215	-0.248111
-0.912841	0.691614	0.180146	30.9695	8.92503	0					1.09299	-0.248111
-0.912009	0.69128	0.181811	30.9693	8.93335	0					1.09382	-0.248111
-0.911177	0.690897	0.183476	30.969	8.94168	0					1.09465	-0.248111
-0.910344	0.690407	0.185141	30.9689	8.95	0					1.09549	-0.248111
-0.909512	0.689907	0.186805	30.9688	8.95833	0					1.09632	-0.248111
-0.908679	0.689408	0.18847	30.9687	8.96665	0					1.09715	-0.248111
-0.907847	0.688896	0.190135	30.9688	8.97498	0					1.09798	-0.248111
-0.907014	0.688345	0.1918	30.9688	8.9833	0					1.09881	-0.248111
-0.906182	0.687771	0.193465	30.969	8.99163	0					1.09965	-0.248111
-0.905349	0.687244	0.19513	30.969	8.99995	0					1.10048	-0.248111
-0.904517	0.686837	0.196795	30.9691	9.00828	0					1.10131	-0.248111
-0.903685	0.686488	0.19846	30.969	9.0166	0					1.10214	-0.24811
-0.902852	0.686141	0.200125	30.9689	9.02493	0					1.10298	-0.24811
-0.90202	0.685792	0.201789	30.9687	9.03325	0					1.10381	-0.24811
-0.901187	0.685298	0.203454	30.9686	9.04158	0					1.10464	-0.24811
-0.900355	0.684539	0.205119	30.9684	9.0499	0					1.10547	-0.24811
-0.899522	0.683778	0.206784	30.9682	9.05823	0					1.10631	-0.24811
-0.89869	0.682953	0.208449	30.9681	9.06655	0					1.10714	-0.24811
-0.897858	0.681996	0.210114	30.9681	9.07488	0					1.10797	-0.24811
-0.897025	0.681024	0.211779	30.968	9.0832	0					1.1088	-0.24811
-0.896193	0.680058	0.213444	30.9679	9.09153	0					1.10964	-0.24811
-0.89536	0.679135	0.215108	30.9677	9.09985	0					1.11047	-0.248109
-0.894528	0.678457	0.216773	30.9674	9.10818	0					1.1113	-0.248109
-0.893695	0.678066	0.218438	30.9671	9.11651	0					1.11213	-0.248109
-0.892863	0.677694	0.220103	30.9668	9.12483	0					1.11297	-0.248109
-0.892031	0.677402	0.221768	30.9665	9.13316	0					1.1138	-0.248109
-0.891198	0.67718	0.223433	30.9662	9.14148	0					1.11463	-0.248109
-0.890366	0.676959	0.225097	30.9659	9.14981	0					1.11546	-0.248109
-0.889533	0.676738	0.226762	30.9657	9.15813	0					1.1163	-0.248109
-0.888701	0.676515	0.228427	30.9653	9.16645	0					1.11713	-0.248109
-0.887868	0.676289	0.230092	30.965	9.17478	0					1.11796	-0.248109
-0.887036	0.67606	0.231757	30.9647	9.1831	0					1.11879	-0.248109
-0.886204	0.675878	0.233422	30.9645	9.19143	0					1.11963	-0.248109
-0.885371	0.675795	0.235087	30.9643	9.19976	0					1.12046	-0.248109
-0.884539	0.675755	0.236752	30.9641	9.20808	0					1.12129	-0.248109
-0.883706	0.675716	0.238416	30.9638	9.21641	0					1.12212	-0.248109
-0.882874	0.675676	0.240081	30.9634	9.22473	0					1.12295	-0.248109
-0.882041	0.675642	0.241746	30.963	9.23306	0					1.12379	-0.248109
-0.881209	0.675616	0.243411	30.9627	9.24138	0					1.12462	-0.248109
-0.880376	0.675591	0.245076	30.9623	9.24971	0					1.12545	-0.248109
-0.879544	0.675429	0.246741	30.9621	9.25803	0					1.12628	-0.248109
-0.878712	0.675077	0.248406	30.9619	9.26636	0					1.12712	-0.248109
-0.877879	0.674705	0.250071	30.9617	9.27468	0					1.12795	-0.248109
-0.877047	0.674333	0.251735	30.9615	9.28301	0					1.12878	-0.248108
-0.876214	0.673984	0.2534	30.9614	9.29133	0					1.12962	-0.248108
-0.875382	0.673745	0.255065	30.9611	9.29966	0					1.13045	-0.248108
-0.874549	0.673608	0.25673	30.9608	9.30798	0					1.13128	-0.248108
-0.873717	0.673461	0.258395	30.9607	9.31631	0					1.13211	-0.248108
-0.872885	0.673277	0.26006	30.9605	9.32463	0					1.13294	-0.248108
-0.872052	0.673044	0.261725	30.9602	9.33296	0					1.13378	-0.248108
-0.87122	0.672792	0.26339	30.9598	9.34128	0					1.13461	-0.248108
-0.870387	0.672533	0.265054	30.9596	9.34961	0					1.13544	-0.248108
-0.869555	0.672304	0.266719	30.9593	9.35793	0					1.13627	-0.248108
-0.868722	0.672196	0.268384	30.9589	9.36626	0					1.13711	-0.248108
-0.86789	0.672102	0.270049	30.9585	9.37458	0					1.13794	-0.248108
-0.867057	0.672003	0.271714	30.9582	9.38291	0					1.13877	-0.248107
-0.866225	0.671893	0.273379	30.958	9.39123	0					1.1396	-0.248107
-0.865393	0.67178	0.275044	30.9577	9.39956	0					1.14044	-0.248107
-0.86456	0.671667	0.276709	30.9575	9.40788	0					1.14127	-0.248107
-0.863728	0.671523	0.278373	30.9573	9.41621	0					1.1421	-0.248107
-0.862895	0.671255	0.280038	30.9571	9.42453	0					1.14293	-0.248107
-0.862063	0.670919	0.281703	30.9569	9.43286	0					1.14377	-0.248107
-0.86123	0.670598	0.283368	30.9567	9.44118	0					1.1446	-0.248107
-0.860398	0.670366	0.285033	30.9565	9.44951	0					1.14543	-0.248107
-0.859566	0.670252	0.286698	30.9564	9.45783	0					1.14626	-0.248107
-0.858733	0.670139	0.288363	30.9562	9.46616	0					1.1471	-0.248107
-0.857901	0.670025	0.290027	30.9561	9.47448	0					1.14793	-0.248107
-0.857068	0.66996	0.291692	30.9561	9.48281	0					1.14876	-0.248107
-0.856236	0.67004	0.293357	30.9562	9.49113	0					1.14959	-0.248107
-0.855403	0.670135	0.295022	30.9561	9.49946	0					1.15043	-0.248107
-0.854571	0.670168	0.296687	30.956	9.50778	0					1.15126	-0.248107
-0.853739	0.669994	0.298352	30.956	9.51611	0					1.15209	-0.248107
-0.852906	0.669745	0.300017	30.9559	9.52444	0					1.15292	-0.248107
-0.852074	0.669495	0.301682	30.9559	9.53276	0					1.15376	-0.248107
-0.851241	0.669232	0.303346	30.9557	9.54108	0					1.15459	-0.248107
-0.850409	0.6689	0.305011	30.9555	9.54941	0					1.15542	-0.248107
-0.849576	0.668481	0.306676	30.9553	9.55773	0					1.15625	-0.248107
-0.848744	0.668062	0.308341	30.9551	9.56606	0					1.15708	-0.248107
-0.847911	0.667641	0.310006	30.9549	9.57438	0					1.15792	-0.248106
-0.847079	0.667217	0.311671	30.9547	9.58271	0					1.15875	-0.248106
-0.846247	0.666793	0.313336	30.9544	9.59104	0					1.15958	-0.248106
-0.845414	0.666367	0.315001	30.9543	9.59936	0					1.16041	-0.248106
-0.844582	0.665909	0.316665	30.9543	9.60769	0					1.16125	-0.248106
-0.843749	0.665351	0.31833	30.9541	9.61601	0					1.16208	-0.248106
-0.842917	0.664744	0.319995	30.954	9.62434	0					1.16291	-0.248106
-0.842084	0.664124	0.32166	30.9538	9.63266	0					1.16374	-0.248106
-0.841252	0.663493	0.323325	30.9537	9.64099	0					1.16458	-0.248106
-0.84042	0.662854	0.32499	30.9534	9.64931	0					1.16541	-0.248106
-0.839587	0.662214	0.326655	30.9532	9.65764	0					1.16624	-0.248106
-0.838755	0.661576	0.32832	30.9532	9.66596	0					1.16707	-0.248106
-0.837922	0.661036	0.329984	30.9532	9.67429	0					1.16791	-0.248106
-0.83709	0.660719	0.331649	30.9532	9.68261	0					1.16874	-0.248106
-0.836257	0.660426	0.333314	30.9532	9.69094	0					1.16957	-0.248105
-0.835425	0.660139	0.334979	30.9532	9.69926	0					1.1704	-0.248105
-0.834592	0.65986	0.336644	30.9531	9.70759	0					1.17124	-0.248105
-0.83376	0.659583	0.338309	30.953	9.71591	0					1.17207	-0.248105
-0.832928	0.659305	0.339973	30.9528	9.72424	0					1.1729	-0.248105
-0.832095	0.659038	0.341638	30.9526	9.73256	0					1.17373	-0.248105
-0.831263	0.658826	0.343303	30.9524	9.74089	0					1.17457	-0.248105
-0.83043	0.658669	0.344968	30.9523	9.74921	0					1.1754	-0.248105
-0.829598	0.658525	0.346633	30.9522	9.75754	0					1.17623	-0.248105
-0.828766	0.658433	0.348298	30.9522	9.76586	0					1.17706	-0.248105
-0.827933	0.658396	0.349963	30.9521	9.77419	0					1.1779	-0.248105
-0.827101	0.658359	0.351628	30.952	9.78251	0					1.17873	-0.248105
-0.826268	0.658322	0.353292	30.9519	9.79084	0					1.17956	-0.248105
-0.825436	0.65829	0.354957	30.9518	9.79916	0					1.18039	-0.248105
-0.824603	0.658269	0.356622	30.9516	9.80749	0					1.18123	-0.248105
-0.823771	0.658249	0.358287	30.9513	9.81581	0					1.18206	-0.248105
-0.822938	0.658121	0.359952	30.9511	9.82414	0					1.18289	-0.248105
-0.822106	0.657761	0.361617	30.9509	9.83246	0					1.18372	-0.248105
-0.821274	0.657325	0.363282	30.9509	9.84079	0					1.18456	-0.248105
-0.820441	0.656903	0.364947	30.9508	9.84911	0					1.18539	-0.248105
-0.819609	0.65649	0.366611	30.9507	9.85744	0					1.18622	-0.248105
-0.818776	0.656019	0.368276	30.9505	9.86576	0					1.18705	-0.248105
-0.817944	0.655382	0.369941	30.9502	9.87409	0					1.18789	-0.248105
-0.817111	0.654723	0.371606	30.9501	9.88241	0					1.18872	-0.248105
-0.816279	0.654068	0.373271	30.95	9.89074	0					1.18955	-0.248105
-0.815446	0.653421	0.374936	30.9498	9.89906	0					1.19038	-0.248105
-0.814614	0.652776	0.376601	30.9498	9.90739	0					1.19121	-0.248104
-0.813782	0.65213	0.378266	30.9497	9.91571	0					1.19205	-0.248104
-0.812949	0.651519	0.37993	30.9496	9.92404	0					1.19288	-0.248104
-0.812117	0.651129	0.381595	30.9493	9.93236	0					1.19371	-0.248104
-0.811284	0.650829	0.38326	30.9491	9.94069	0					1.19454	-0.248104
-0.810452	0.650547	0.384925	30.9489	9.94901	0					1.19538	-0.248104
-0.809619	0.650375	0.38659	30.9487	9.95734	0					1.19621	-0.248104
-0.808787	0.65023	0.388255	30.9483	9.96566	0					1.19704	-0.248104
-0.807955	0.650083	0.38992	30.9481	9.97399	0					1.19787	-0.248103
-0.807122	0.649937	0.391585	30.9478	9.98231	0					1.19871	-0.248103
-0.80629	0.649794	0.39325	30.9474	9.99064	0					1.19954	-0.248103
-0.805457	0.649655	0.394914	30.9471	9.99897	0					1.20037	-0.248103
-0.804625	0.649515	0.396579	30.9469	10.0073	0					1.2012	-0.248103
-0.803792	0.649368	0.398244	30.9467	10.0156	0					1.20204	-0.248103
-0.80296	0.649212	0.399909	30.9465	10.0239	0					1.20287	-0.248103
-0.802128	0.649056	0.401574	30.9462	10.0323	0					1.2037	-0.248103
-0.801295	0.648901	0.403239	30.946	10.0406	0					1.20453	-0.248103
-0.800463	0.648747	0.404903	30.9459	10.0489	0					1.20537	-0.248103
-0.79963	0.648608	0.406568	30.9458	10.0572	0					1.2062	-0.248103
-0.798798	0.648476	0.408233	30.9458	10.0656	0					1.20703	-0.248103
-0.797965	0.648335	0.409898	30.9457	10.0739	0					1.20786	-0.248103
-0.797133	0.648142	0.411563	30.9456	10.0822	0					1.2087	-0.248103
-0.796301	0.647922	0.413228	30.9456	10.0905	0					1.20953	-0.248103
-0.795468	0.647703	0.414893	30.9455	10.0989	0					1.21036	-0.248103
-0.794636	0.647483	0.416558	30.9455	10.1072	0					1.21119	-0.248103
-0.793803	0.64726	0.418222	30.9456	10.1155	0					1.21203	-0.248103
-0.792971	0.647024	0.419887	30.9457	10.1238	0					1.21286	-0.248103
-0.792138	0.646792	0.421552	30.9457	10.1322	0					1.21369	-0.248102
-0.791306	0.646573	0.423217	30.9457	10.1405	0					1.21452	-0.248102
-0.790473	0.64639	0.424882	30.9456	10.1488	0					1.21535	-0.248102
-0.789641	0.646209	0.426547	30.9455	10.1571	0					1.21619	-0.248102
-0.788809	0.646027	0.428212	30.9453	10.1655	0					1.21702	-0.248102
-0.787976	0.645837	0.429877	30.945	10.1738	0					1.21785	-0.248102
-0.787144	0.645601	0.431541	30.9447	10.1821	0					1.21869	-0.248102
-0.786311	0.645299	0.433206	30.9444	10.1904	0					1.21952	-0.248102
-0.785479	0.64494	0.434871	30.9442	10.1988	0					1.22035	-0.248102
-0.784646	0.644358	0.436536	30.944	10.2071	0					1.22118	-0.248102
-0.783814	0.643648	0.438201	30.9437	10.2154	0					1.22202	-0.248102
-0.782982	0.642946	0.439866	30.9434	10.2237	0					1.22285	-0.248102
-0.782149	0.64224	0.441531	30.9432	10.2321	0					1.22368	-0.248102
-0.781317	0.641609	0.443196	30.943	10.2404	0					1.22451	-0.248102
-0.780484	0.641227	0.44486	30.9427	10.2487	0					1.22534	-0.248102
-0.779652	0.64096	0.446525	30.9426	10.257	0					1.22618	-0.248102
-0.778819	0.640838	0.44819	30.9424	10.2654	0					1.22701	-0.248102
-0.777987	0.640949	0.449855	30.9423	10.2737	0					1.22784	-0.248102
-0.777154	0.641061	0.45152	30.9422	10.282	0					1.22867	-0.248102
-0.776322	0.641172	0.453185	30.9421	10.2903	0					1.22951	-0.248102
-0.77549	0.641282	0.45485	30.9421	10.2987	0					1.23034	-0.248102
-0.774657	0.641387	0.456515	30.9421	10.307	0					1.23117	-0.248101
-0.773825	0.641483	0.458179	30.9421	10.3153	0					1.232	-0.248101
-0.772992	0.641499	0.459844	30.9422	10.3236	0					1.23284	-0.248101
-0.77216	0.641281	0.461509	30.9421	10.332	0					1.23367	-0.248101
-0.771327	0.640979	0.463174	30.9422	10.3403	0					1.2345	-0.248101
-0.770495	0.640678	0.464839	30.9423	10.3486	0					1.23533	-0.248101
-0.769663	0.640376	0.466504	30.9423	10.3569	0					1.23617	-0.248101
-0.76883	0.640036	0.468168	30.9423	10.3653	0					1.237	-0.248101
-0.767998	0.639601	0.469833	30.9424	10.3736	0					1.23783	-0.248101
-0.767165	0.639151	0.471498	30.9423	10.3819	0					1.23866	-0.248101
-0.766333	0.638704	0.473163	30.9421	10.3902	0					1.2395	-0.248101
-0.7655	0.638227	0.474828	30.9419	10.3986	0					1.24033	-0.248101
-0.764668	0.637712	0.476493	30.9419	10.4069	0					1.24116	-0.248101
-0.763836	0.637171	0.478158	30.9419	10.4152	0					1.24199	-0.248101
-0.763003	0.636631	0.479823	30.9418	10.4235	0					1.24283	-0.248101
-0.762171	0.636096	0.481488	30.9417	10.4319	0					1.24366	-0.248101
-0.761338	0.635571	0.483152	30.9415	10.4402	0					1.24449	-0.248101
-0.760506	0.635051	0.484817	30.9414	10.4485	0					1.24532	-0.248101
-0.759673	0.634594	0.486482	30.9411	10.4568	0					1.24616	-0.248101
-0.758841	0.63415	0.488147	30.9408	10.4652	0					1.24699	-0.248101
-0.758008	0.633706	0.489812	30.9406	10.4735	0					1.24782	-0.248101
-0.757176	0.633261	0.491477	30.9404	10.4818	0					1.24865	-0.248101
-0.756344	0.632822	0.493142	30.9399	10.4901	0					1.24948	-0.2481
-0.755511	0.632435	0.494807	30.9396	10.4985	0					1.25032	-0.2481
-0.754679	0.63207	0.496471	30.9393	10.5068	0					1.25115	-0.2481
-0.753846	0.631573	0.498136	30.9389	10.5151	0					1.25198	-0.2481
-0.753014	0.630703	0.499801	30.9385	10.5234	0					1.25282	-0.2481
-0.752181	0.629825	0.501466	30.9382	10.5318	0					1.25365	-0.2481
-0.751349	0.628954	0.503131	30.9378	10.5401	0					1.25448	-0.2481
-0.750517	0.628077	0.504796	30.9372	10.5484	0					1.25531	-0.2481
-0.749684	0.627193	0.506461	30.9367	10.5567	0					1.25615	-0.2481
-0.748852	0.626267	0.508126	30.9363	10.5651	0					1.25698	-0.2481
-0.748019	0.625377	0.50979	30.936	10.5734	0					1.25781	-0.2481
-0.747187	0.624804	0.511455	30.9357	10.5817	0					1.25864	-0.2481
-0.746354	0.624357	0.51312	30.9353	10.59	0					1.25948	-0.2481
-0.745522	0.623908	0.514785	30.9349	10.5984	0					1.26031	-0.2481
-0.744689	0.623463	0.51645	30.9345	10.6067	0					1.26114	-0.2481
-0.743857	0.623045	0.518115	30.9341	10.615	0					1.26197	-0.2481
-0.743025	0.622862	0.51978	30.9337	10.6233	0					1.2628	-0.2481
-0.742192	0.622815	0.521444	30.9333	10.6317	0					1.26364	-0.2481
-0.74136	0.622706	0.523109	30.9331	10.64	0					1.26447	-0.2481
-0.740527	0.622374	0.524774	30.9331	10.6483	0					1.2653	-0.2481
-0.739695	0.622041	0.526439	30.9328	10.6566	0					1.26613	-0.2481
-0.738863	0.621709	0.528104	30.9326	10.665	0					1.26697	-0.2481
-0.73803	0.621361	0.529769	30.9325	10.6733	0					1.2678	-0.248099
-0.737198	0.620899	0.531434	30.9323	10.6816	0					1.26863	-0.248099
-0.736365	0.620171	0.533098	30.9321	10.6899	0					1.26946	-0.248099
-0.735533	0.619407	0.534763	30.9319	10.6983	0					1.2703	-0.248099
-0.7347	0.618335	0.536428	30.9317	10.7066	0					1.27113	-0.248099
-0.733868	0.617096	0.538093	30.9314	10.7149	0					1.27196	-0.248099
-0.733035	0.61586	0.539758	30.9311	10.7232	0					1.27279	-0.248099
-0.732203	0.614614	0.541423	30.9309	10.7316	0					1.27363	-0.248099
-0.731371	0.613422	0.543088	30.9306	10.7399	0					1.27446	-0.248099
-0.730538	0.612479	0.544753	30.9301	10.7482	0					1.27529	-0.248099
-0.729706	0.611648	0.546417	30.9296	10.7566	0					1.27612	-0.248099
-0.728873	0.610984	0.548082	30.9293	10.7649	0					1.27696	-0.248099
-0.728041	0.610844	0.549747	30.9291	10.7732	0					1.27779	-0.248099
-0.727208	0.610702	0.551412	30.9288	10.7815	0					1.27862	-0.248099
-0.726376	0.610561	0.553077	30.9283	10.7898	0					1.27945	-0.248099
-0.725543	0.610423	0.554742	30.9276	10.7982	0					1.28029	-0.248099
-0.724711	0.610312	0.556407	30.9269	10.8065	0					1.28112	-0.248099
-0.723879	0.610255	0.558072	30.9264	10.8148	0					1.28195	-0.248099
-0.723046	0.610212	0.559736	30.9258	10.8232	0					1.28278	-0.248098
-0.722214	0.610231	0.561401	30.9252	10.8315	0					1.28361	-0.248098
-0.721381	0.610264	0.563066	30.9246	10.8398	0					1.28445	-0.248098
-0.720549	0.610298	0.564731	30.924	10.8481	0					1.28528	-0.248098
-0.719716	0.610331	0.566396	30.9236	10.8565	0					1.28611	-0.248098
-0.718884	0.610351	0.568061	30.923	10.8648	0					1.28695	-0.248098
-0.718052	0.610317	0.569726	30.9227	10.8731	0					1.28778	-0.248098
-0.717219	0.610271	0.571391	30.9223	10.8814	0					1.28861	-0.248098
-0.716387	0.610177	0.573056	30.922	10.8898	0					1.28944	-0.248098
-0.715554	0.609918	0.57472	30.9216	10.8981	0					1.29028	-0.248098
-0.714722	0.60966	0.576385	30.9213	10.9064	0					1.29111	-0.248097
-0.713889	0.609406	0.57805	30.921	10.9147	0					1.29194	-0.248097
-0.713057	0.609183	0.579715	30.9208	10.9231	0					1.29277	-0.248097
-0.712224	0.609055	0.58138	30.9207	10.9314	0					1.2936	-0.248097
-0.711392	0.609302	0.583045	30.9206	10.9397	0					1.29444	-0.248097
-0.71056	0.609562	0.584709	30.9205	10.948	0					1.29527	-0.248097
-0.709727	0.609849	0.586374	30.9206	10.9564	0					1.2961	-0.248097
-0.708895	0.610165	0.588039	30.9207	10.9647	0					1.29693	-0.248097
-0.708062	0.61048	0.589704	30.9206	10.973	0					1.29777	-0.248097
-0.70723	0.610795	0.591369	30.9207	10.9813	0					1.2986	-0.248097
-0.706398	0.611111	0.593034	30.9208	10.9897	0					1.29943	-0.248097
-0.705565	0.611097	0.594699	30.9208	10.998	0					1.30026	-0.248097
-0.704733	0.610935	0.596364	30.9207	11.0063	0					1.3011	-0.248097
-0.7039	0.610771	0.598028	30.9207	11.0146	0					1.30193	-0.248097
-0.703068	0.610245	0.599693	30.9206	11.023	0					1.30276	-0.248097
-0.702235	0.60968	0.601358	30.9206	11.0313	0					1.30359	-0.248097
-0.701403	0.609114	0.603023	30.9207	11.0396	0					1.30443	-0.248097
-0.70057	0.608545	0.604688	30.9209	11.0479	0					1.30526	-0.248097
-0.699738	0.608008	0.606353	30.9211	11.0563	0					1.30609	-0.248097
-0.698906	0.607732	0.608018	30.9213	11.0646	0					1.30692	-0.248097
-0.698073	0.607454	0.609683	30.9213	11.0729	0					1.30776	-0.248097
-0.697241	0.607183	0.611347	30.9214	11.0812	0					1.30859	-0.248097
-0.696408	0.607288	0.613012	30.9215	11.0896	0					1.30942	-0.248096
-0.695576	0.607436	0.614677	30.9216	11.0979	0					1.31025	-0.248096
-0.694743	0.607583	0.616342	30.9216	11.1062	0					1.31109	-0.248096
-0.693911	0.607739	0.618007	30.9215	11.1145	0					1.31192	-0.248096
-0.693079	0.608197	0.619672	30.9214	11.1229	0					1.31275	-0.248096
-0.692246	0.608856	0.621337	30.9212	11.1312	0					1.31358	-0.248096
-0.691414	0.609508	0.623002	30.921	11.1395	0					1.31441	-0.248096
-0.690581	0.61014	0.624666	30.9208	11.1478	0					1.31525	-0.248096
-0.689749	0.610246	0.626331	30.9207	11.1562	0					1.31608	-0.248096
-0.688916	0.610352	0.627996	30.9206	11.1645	0					1.31691	-0.248096
-0.688084	0.610454	0.629661	30.9206	11.1728	0					1.31774	-0.248096
-0.687251	0.610455	0.631326	30.9206	11.1811	0					1.31858	-0.248096
-0.686419	0.60986	0.632991	30.9207	11.1895	0					1.31941	-0.248096
-0.685587	0.609267	0.634656	30.9206	11.1978	0					1.32024	-0.248096
-0.684754	0.608685	0.636321	30.9204	11.2061	0					1.32107	-0.248096
-0.683922	0.608353	0.637985	30.9205	11.2144	0					1.32191	-0.248096
-0.683089	0.608251	0.63965	30.9204	11.2228	0					1.32274	-0.248096
-0.682257	0.608148	0.641315	30.9203	11.2311	0					1.32357	-0.248096
-0.681424	0.608038	0.64298	30.9201	11.2394	0					1.3244	-0.248096
-0.680592	0.607863	0.644645	30.9199	11.2477	0					1.32524	-0.248095
-0.67976	0.607669	0.64631	30.9197	11.2561	0					1.32607	-0.248095
-0.678927	0.607476	0.647974	30.9196	11.2644	0					1.3269	-0.248095
-0.678095	0.607285	0.649639	30.9196	11.2727	0					1.32773	-0.248095
-0.677262	0.607102	0.651304	30.9195	11.281	0					1.32857	-0.248095
-0.67643	0.606921	0.652969	30.9192	11.2894	0					1.3294	-0.248095
-0.675597	0.606738	0.654634	30.9191	11.2977	0					1.33023	-0.248095
-0.674765	0.606579	0.656299	30.9188	11.306	0					1.33106	-0.248095
-0.673933	0.606609	0.657964	30.9185	11.3143	0					1.3319	-0.248095
-0.6731	0.606639	0.659629	30.9181	11.3227	0					1.33273	-0.248095
-0.672268	0.606668	0.661294	30.9178	11.331	0					1.33356	-0.248095
-0.671435	0.606682	0.662958	30.9174	11.3393	0					1.33439	-0.248095
-0.670603	0.606658	0.664623	30.9171	11.3476	0					1.33523	-0.248095
-0.66977	0.606634	0.666288	30.9168	11.356	0					1.33606	-0.248095
-0.668938	0.606607	0.667953	30.9166	11.3643	0					1.33689	-0.248095
-0.668105	0.606551	0.669618	30.9163	11.3726	0					1.33772	-0.248095
-0.667273	0.606473	0.671283	30.9162	11.3809	0					1.33856	-0.248095
-0.666441	0.606394	0.672948	30.9161	11.3893	0					1.33939	-0.248095
-0.665608	0.606295	0.674613	30.916	11.3976	0					1.34022	-0.248095
-0.664776	0.606071	0.676277	30.9159	11.4059	0					1.34105	-0.248094
-0.663943	0.605796	0.677942	30.9158	11.4142	0					1.34189	-0.248094
-0.663111	0.605523	0.679607	30.9158	11.4226	0					1.34272	-0.248094
-0.662278	0.605304	0.681272	30.9158	11.4309	0					1.34355	-0.248094
-0.661446	0.605399	0.682937	30.9158	11.4392	0					1.34438	-0.248094
-0.660614	0.605527	0.684602	30.9156	11.4475	0					1.34522	-0.248094
-0.659781	0.605645	0.686267	30.9156	11.4559	0					1.34605	-0.248094
-0.658949	0.605736	0.687932	30.9156	11.4642	0					1.34688	-0.248094
-0.658116	0.605632	0.689596	30.9155	11.4725	0					1.34771	-0.248094
-0.657284	0.605512	0.691261	30.9155	11.4808	0					1.34855	-0.248094
-0.656451	0.605392	0.692926	30.9153	11.4892	0					1.34938	-0.248094
-0.655619	0.605272	0.694591	30.9152	11.4975	0					1.35021	-0.248094
-0.654786	0.604805	0.696256	30.915	11.5058	0					1.35104	-0.248094
-0.653954	0.604263	0.697921	30.9149	11.5141	0					1.35187	-0.248094
-0.653122	0.603719	0.699586	30.9149	11.5225	0					1.35271	-0.248094
-0.652289	0.603449	0.701251	30.9148	11.5308	0					1.35354	-0.248094
-0.651457	0.60332	0.702915	30.9147	11.5391	0					1.35437	-0.248094
-0.650624	0.603203	0.70458	30.9146	11.5474	0					1.3552	-0.248094
-0.649792	0.603085	0.706245	30.9143	11.5558	0					1.35604	-0.248094
-0.64896	0.602967	0.70791	30.914	11.5641	0					1.35687	-0.248094
-0.648127	0.603362	0.709575	30.9138	11.5724	0					1.3577	-0.248093
-0.647295	0.603793	0.71124	30.9136	11.5807	0					1.35853	-0.248093
-0.646462	0.604225	0.712904	30.9133	11.5891	0					1.35937	-0.248093
-0.64563	0.604275	0.714569	30.9132	11.5974	0					1.3602	-0.248093
-0.644797	0.604301	0.716234	30.9131	11.6057	0					1.36103	-0.248093
-0.643965	0.604328	0.717899	30.913	11.614	0					1.36186	-0.248093
-0.643132	0.604354	0.719564	30.9129	11.6224	0					1.3627	-0.248093
-0.6423	0.604146	0.721229	30.9126	11.6307	0					1.36353	-0.248093
-0.641468	0.603689	0.722894	30.9125	11.639	0					1.36436	-0.248093
-0.640635	0.603226	0.724559	30.9125	11.6473	0					1.36519	-0.248093
-0.639803	0.602917	0.726223	30.9123	11.6557	0					1.36603	-0.248093
-0.63897	0.602851	0.727888	30.9121	11.664	0					1.36686	-0.248093
-0.638138	0.602793	0.729553	30.9119	11.6723	0					1.36769	-0.248093
-0.637305	0.602736	0.731218	30.9118	11.6806	0					1.36852	-0.248093
-0.636473	0.602678	0.732883	30.9117	11.689	0					1.36936	-0.248093
-0.635641	0.60261	0.734548	30.9114	11.6973	0					1.37019	-0.248093
-0.634808	0.602541	0.736213	30.9112	11.7056	0					1.37102	-0.248093
-0.633976	0.602472	0.737878	30.911	11.7139	0					1.37185	-0.248093
-0.633143	0.60236	0.739542	30.9108	11.7223	0					1.37269	-0.248093
-0.632311	0.602219	0.741207	30.9106	11.7306	0					1.37352	-0.248093
-0.631478	0.602077	0.742872	30.9107	11.7389	0					1.37435	-0.248092
-0.630646	0.601936	0.744537	30.9107	11.7472	0					1.37518	-0.248092
-0.629813	0.601804	0.746202	30.9109	11.7556	0					1.37601	-0.248092
-0.628981	0.601715	0.747867	30.9108	11.7639	0					1.37685	-0.248092
-0.628149	0.601627	0.749532	30.9107	11.7722	0					1.37768	-0.248092
-0.627316	0.601531	0.751197	30.9107	11.7805	0					1.37851	-0.248092
-0.626484	0.601135	0.752861	30.9107	11.7889	0					1.37935	-0.248092
-0.625651	0.60074	0.754526	30.9106	11.7972	0					1.38018	-0.248092
-0.624819	0.600344	0.756191	30.9106	11.8055	0					1.38101	-0.248092
-0.623986	0.599955	0.757856	30.9107	11.8138	0					1.38184	-0.248091
-0.623154	0.599699	0.759521	30.9108	11.8222	0					1.38267	-0.248091
-0.622321	0.5995	0.761186	30.9106	11.8305	0					1.38351	-0.248091
-0.621489	0.599294	0.762851	30.9104	11.8388	0					1.38434	-0.248091
-0.620657	0.598985	0.764515	30.9105	11.8471	0					1.38517	-0.248091
-0.619824	0.598615	0.76618	30.9104	11.8555	0					1.386	-0.248091
-0.618992	0.59824	0.767845	30.9102	11.8638	0					1.38684	-0.248091
-0.618159	0.59787	0.76951	30.9101	11.8721	0					1.38767	-0.248091
-0.617327	0.597539	0.771175	30.91	11.8804	0					1.3885	-0.248091
-0.616495	0.597416	0.77284	30.9099	11.8888	0					1.38933	-0.248091
-0.615662	0.597292	0.774505	30.9097	11.8971	0					1.39017	-0.248091
-0.61483	0.597185	0.77617	30.9095	11.9054	0					1.391	-0.248091
-0.613997	0.597252	0.777834	30.9096	11.9137	0					1.39183	-0.248091
-0.613165	0.59732	0.779499	30.9096	11.9221	0					1.39266	-0.248091
-0.612332	0.597388	0.781164	30.9096	11.9304	0					1.3935	-0.248091
-0.6115	0.597427	0.782829	30.9096	11.9387	0					1.39433	-0.248091
-0.610667	0.597183	0.784494	30.9097	11.947	0					1.39516	-0.248091
-0.609835	0.596822	0.786159	30.9096	11.9554	0					1.39599	-0.248091
-0.609003	0.596455	0.787824	30.9096	11.9637	0					1.39683	-0.248091
-0.60817	0.595977	0.789489	30.9096	11.972	0					1.39766	-0.24809
-0.607338	0.595216	0.791153	30.9096	11.9803	0					1.39849	-0.24809
-0.606505	0.594496	0.792818	30.9096	11.9887	0					1.39932	-0.24809
-0.605673	0.593825	0.794483	30.9097	11.997	0					1.40016	-0.24809
-0.60484	0.593115	0.796148	30.9098	12.0053	0					1.40099	-0.24809
-0.604008	0.592703	0.797813	30.9099	12.0136	0					1.40182	-0.24809
-0.603176	0.592342	0.799478	30.9099	12.022	0					1.40265	-0.24809
-0.602343	0.591983	0.801143	30.9099	12.0303	0					1.40349	-0.24809
-0.601511	0.591941	0.802808	30.9101	12.0386	0					1.40432	-0.248089
-0.600678	0.592035	0.804472	30.9101	12.0469	0					1.40515	-0.248089
-0.599846	0.592142	0.806137	30.9104	12.0553	0					1.40598	-0.248089
-0.599013	0.592249	0.807802	30.9105	12.0636	0					1.40682	-0.248089
-0.598181	0.592215	0.809467	30.9107	12.0719	0					1.40765	-0.248089
-0.597348	0.591945	0.811132	30.9109	12.0802	0					1.40848	-0.248089
-0.596516	0.591645	0.812797	30.9112	12.0886	0					1.40931	-0.248089
-0.595684	0.591429	0.814462	30.9116	12.0969	0					1.41014	-0.248089
-0.594851	0.591568	0.816127	30.912	12.1052	0					1.41098	-0.248089
-0.594019	0.591755	0.817791	30.9124	12.1135	0					1.41181	-0.248089
-0.593186	0.591942	0.819456	30.9128	12.1219	0					1.41264	-0.248089
-0.592354	0.59213	0.821121	30.9131	12.1302	0					1.41348	-0.248089
-0.591521	0.592356	0.822786	30.9137	12.1385	0					1.41431	-0.248089
-0.590689	0.592614	0.824451	30.914	12.1468	0					1.41514	-0.248089
-0.589857	0.592872	0.826116	30.9143	12.1552	0					1.41597	-0.248089
-0.589024	0.592953	0.82778	30.9147	12.1635	0					1.41681	-0.248089
-0.588192	0.592591	0.829445	30.9149	12.1718	0					1.41764	-0.248089
-0.587359	0.592183	0.83111	30.9152	12.1801	0					1.41847	-0.248089
-0.586527	0.591779	0.832775	30.9153	12.1885	0					1.4193	-0.248089
-0.585694	0.591369	0.83444	30.9155	12.1968	0					1.42013	-0.248088
-0.584862	0.591247	0.836105	30.9156	12.2051	0					1.42097	-0.248088
-0.58403	0.591147	0.83777	30.9159	12.2134	0					1.4218	-0.248088
-0.583197	0.591048	0.839435	30.9161	12.2218	0					1.42263	-0.248088
-0.582365	0.591333	0.8411	30.9164	12.2301	0					1.42346	-0.248088
-0.581532	0.59169	0.842764	30.9166	12.2384	0					1.4243	-0.248088
-0.5807	0.59205	0.844429	30.9169	12.2467	0					1.42513	-0.248088
-0.579867	0.592411	0.846094	30.9172	12.2551	0					1.42596	-0.248088
-0.579035	0.592867	0.847759	30.9174	12.2634	0					1.42679	-0.248088
-0.578202	0.593397	0.849424	30.9177	12.2717	0					1.42763	-0.248088
-0.57737	0.593929	0.851089	30.918	12.28	0					1.42846	-0.248088
-0.576538	0.59445	0.852754	30.9182	12.2884	0					1.42929	-0.248088
-0.575705	0.594953	0.854419	30.9184	12.2967	0					1.43012	-0.248088
-0.574873	0.595448	0.856083	30.9185	12.305	0					1.43096	-0.248088
-0.57404	0.595947	0.857748	30.9187	12.3133	0					1.43179	-0.248088
-0.573208	0.596452	0.859413	30.919	12.3217	0					1.43262	-0.248088
-0.572375	0.596766	0.861078	30.9192	12.33	0					1.43345	-0.248088
-0.571543	0.597073	0.862743	30.9194	12.3383	0					1.43429	-0.248088
-0.570711	0.597315	0.864408	30.9195	12.3466	0					1.43512	-0.248087
-0.569878	0.59692	0.866073	30.9198	12.355	0					1.43595	-0.248087
-0.569046	0.596516	0.867738	30.92	12.3633	0					1.43678	-0.248087
-0.568213	0.596108	0.869402	30.9203	12.3716	0					1.43762	-0.248087
-0.567381	0.595699	0.871067	30.9206	12.3799	0					1.43845	-0.248087
-0.566548	0.595371	0.872732	30.9208	12.3883	0					1.43928	-0.248087
-0.565716	0.595367	0.874397	30.9211	12.3966	0					1.44011	-0.248087
-0.564883	0.595366	0.876062	30.9214	12.4049	0					1.44094	-0.248087
-0.564051	0.595478	0.877727	30.9215	12.4132	0					1.44178	-0.248087
-0.563219	0.595665	0.879392	30.9216	12.4216	0					1.44261	-0.248087
-0.562386	0.595853	0.881057	30.9219	12.4299	0					1.44344	-0.248087
-0.561554	0.59604	0.882721	30.9222	12.4382	0					1.44427	-0.248087
-0.560721	0.596224	0.884386	30.9227	12.4465	0					1.44511	-0.248087
-0.559889	0.596035	0.886051	30.923	12.4549	0					1.44594	-0.248087
-0.559057	0.595756	0.887716	30.9232	12.4632	0					1.44677	-0.248087
-0.558224	0.595471	0.889381	30.9234	12.4715	0					1.44761	-0.248087
-0.557392	0.595063	0.891046	30.9237	12.4798	0					1.44844	-0.248087
-0.556559	0.594653	0.89271	30.9238	12.4882	0					1.44927	-0.248087
-0.555727	0.594244	0.894375	30.9239	12.4965	0					1.4501	-0.248086
-0.554894	0.593832	0.89604	30.924	12.5048	0					1.45093	-0.248086
-0.554062	0.593305	0.897705	30.9241	12.5131	0					1.45177	-0.248086
-0.553229	0.592449	0.89937	30.9245	12.5215	0					1.4526	-0.248086
-0.552397	0.591663	0.901035	30.9248	12.5298	0					1.45343	-0.248086
-0.551565	0.59085	0.9027	30.925	12.5381	0					1.45426	-0.248086
-0.550732	0.590025	0.904365	30.9254	12.5464	0					1.4551	-0.248086
-0.5499	0.5892	0.906029	30.9256	12.5548	0					1.45593	-0.248085
-0.549067	0.588374	0.907694	30.9261	12.5631	0					1.45676	-0.248085
-0.548235	0.587544	0.909359	30.9262	12.5714	0					1.45759	-0.248085
-0.547402	0.586875	0.911024	30.9265	12.5797	0					1.45843	-0.248085
-0.54657	0.586619	0.912689	30.9267	12.5881	0					1.45926	-0.248085
-0.545738	0.586458	0.914354	30.9271	12.5964	0					1.46009	-0.248085
-0.544905	0.586316	0.916019	30.9273	12.6047	0					1.46092	-0.248085
-0.544073	0.586206	0.917684	30.9274	12.613	0					1.46176	-0.248085
-0.54324	0.586103	0.919348	30.9276	12.6214	0					1.46259	-0.248085
-0.542408	0.586	0.921013	30.9279	12.6297	0					1.46342	-0.248085
-0.541575	0.585897	0.922678	30.9281	12.638	0					1.46425	-0.248085
-0.540743	0.585457	0.924343	30.9281	12.6463	0					1.46509	-0.248085
-0.53991	0.584901	0.926008	30.9282	12.6547	0					1.46592	-0.248085
-0.539078	0.584339	0.927673	30.9283	12.663	0					1.46675	-0.248085
-0.538246	0.583944	0.929338	30.9284	12.6713	0					1.46758	-0.248085
-0.537413	0.583655	0.931003	30.9284	12.6796	0					1.46842	-0.248085
-0.536581	0.583378	0.932667	30.9283	12.688	0					1.46925	-0.248085
-0.535748	0.583103	0.934332	30.9286	12.6963	0					1.47008	-0.248085
-0.534916	0.582842	0.935997	30.9287	12.7046	0					1.47091	-0.248084
-0.534083	0.582599	0.937662	30.9289	12.7129	0					1.47174	-0.248084
-0.533251	0.582357	0.939327	30.9291	12.7213	0					1.47258	-0.248084
-0.532418	0.582116	0.940992	30.9292	12.7296	0					1.47341	-0.248084
-0.531586	0.581934	0.942657	30.9294	12.7379	0					1.47424	-0.248084
-0.530754	0.581763	0.944322	30.9296	12.7462	0					1.47507	-0.248084
-0.529921	0.581593	0.945987	30.93	12.7546	0					1.47591	-0.248084
-0.529089	0.581485	0.947651	30.9302	12.7629	0					1.47674	-0.248084
-0.528256	0.581941	0.949316	30.9307	12.7712	0					1.47757	-0.248084
-0.527424	0.582487	0.950981	30.931	12.7795	0					1.4784	-0.248084
-0.526592	0.583034	0.952646	30.9314	12.7879	0					1.47924	-0.248084
-0.525759	0.583528	0.954311	30.9316	12.7962	0					1.48007	-0.248084
-0.524927	0.583975	0.955976	30.9318	12.8045	0					1.4809	-0.248084
-0.524094	0.584416	0.95764	30.932	12.8128	0					1.48174	-0.248084
-0.523262	0.584856	0.959305	30.9322	12.8212	0					1.48257	-0.248084
-0.522429	0.585201	0.96097	30.9322	12.8295	0					1.4834	-0.248084
-0.521597	0.585462	0.962635	30.9322	12.8378	0					1.48423	-0.248084
-0.520764	0.585715	0.9643	30.9323	12.8461	0					1.48507	-0.248083
-0.519932	0.585892	0.965965	30.9324	12.8545	0					1.4859	-0.248083
-0.5191	0.58576	0.96763	30.9324	12.8628	0					1.48673	-0.248083
-0.518267	0.585601	0.969295	30.9326	12.8711	0					1.48756	-0.248083
-0.517435	0.585441	0.970959	30.9327	12.8795	0					1.48839	-0.248083
-0.516602	0.585282	0.972624	30.9328	12.8878	0					1.48923	-0.248083
-0.51577	0.585242	0.974289	30.9329	12.8961	0					1.49006	-0.248082
-0.514937	0.585212	0.975954	30.9331	12.9044	0					1.49089	-0.248082
-0.514105	0.585182	0.977619	30.9331	12.9128	0					1.49172	-0.248082
-0.513273	0.584932	0.979284	30.9331	12.9211	0					1.49256	-0.248082
-0.51244	0.584644	0.980949	30.9333	12.9294	0					1.49339	-0.248082
-0.511608	0.584353	0.982614	30.9335	12.9377	0					1.49422	-0.248082
-0.510775	0.584064	0.984278	30.9337	12.9461	0					1.49505	-0.248082
-0.509943	0.58376	0.985943	30.9337	12.9544	0					1.49589	-0.248082
-0.50911	0.583402	0.987608	30.9339	12.9627	0					1.49672	-0.248082
-0.508278	0.583043	0.989273	30.9339	12.971	0					1.49755	-0.248082
-0.507445	0.582912	0.990938	30.934	12.9794	0					1.49838	-0.248082
-0.506613	0.582947	0.992603	30.9341	12.9877	0					1.49922	-0.248082
-0.505781	0.582987	0.994268	30.9341	12.996	0					1.50005	-0.248082
-0.504948	0.583027	0.995933	30.9342	13.0043	0					1.50088	-0.248082
-0.504116	0.583067	0.997597	30.9344	13.0127	0					1.50171	-0.248082
-0.503283	0.583084	0.999262	30.936	13.021	0					1.50255	-0.248082
-0.502451	0.583067	1.00093	30.9395	13.0293	0					1.50338	-0.248082
-0.501618	0.583007	1.00259	30.9446	13.0376	0					1.50421	-0.248081
-0.500786	0.582563	1.00426	30.9505	13.046	0					1.50504	-0.248081
-0.499954	0.582132	1.00592	30.9566	13.0543	0					1.50588	-0.248081
-0.499121	0.581735	1.00759	30.9623	13.0626	0					1.50671	-0.248081
-0.498289	0.581329	1.00925	30.9673	13.0709	0					1.50754	-0.248081
-0.497456	0.580894	1.01092	30.9714	13.0793	0					1.50837	-0.248081
-0.496624	0.580301	1.01258	30.9748	13.0876	0					1.50921	-0.248081
-0.495791	0.579589	1.01425	30.9776	13.0959	0					1.51004	-0.248081
-0.494959	0.578919	1.01591	30.9798	13.1042	0					1.51087	-0.248081
-0.494127	0.578366	1.01758	30.9814	13.1126	0					1.5117	-0.248081
-0.493294	0.57785	1.01924	30.9826	13.1209	0					1.51253	-0.248081
-0.492462	0.577332	1.0209	30.9832	13.1292	0					1.51337	-0.248081
-0.491629	0.576815	1.02257	30.9835	13.1375	0					1.5142	-0.248081
-0.490797	0.576296	1.02424	30.9835	13.1459	0					1.51503	-0.248081
-0.489964	0.575725	1.0259	30.9832	13.1542	0					1.51587	-0.248081
-0.489132	0.575138	1.02757	30.9827	13.1625	0					1.5167	-0.248081
-0.488299	0.574337	1.02923	30.9819	13.1708	0					1.51753	-0.24808
-0.487467	0.573444	1.03089	30.9809	13.1792	0					1.51836	-0.24808
-0.486635	0.572536	1.03256	30.9798	13.1875	0					1.51919	-0.24808
-0.485802	0.571637	1.03422	30.9785	13.1958	0					1.52003	-0.24808
-0.48497	0.570737	1.03589	30.9771	13.2041	0					1.52086	-0.24808
-0.484137	0.569884	1.03755	30.9756	13.2125	0					1.52169	-0.24808
-0.483305	0.569081	1.03922	30.9743	13.2208	0					1.52252	-0.248079
-0.482472	0.568331	1.04088	30.9731	13.2291	0					1.52336	-0.248079
-0.48164	0.568012	1.04255	30.9718	13.2374	0					1.52419	-0.248079
-0.480808	0.567809	1.04421	30.9705	13.2458	0					1.52502	-0.248079
-0.479975	0.567608	1.04588	30.9692	13.2541	0					1.52585	-0.248079
-0.479143	0.567407	1.04754	30.968	13.2624	0					1.52669	-0.248079
-0.47831	0.567271	1.04921	30.967	13.2707	0					1.52752	-0.248079
-0.477478	0.567415	1.05087	30.966	13.2791	0					1.52835	-0.248079
-0.476645	0.567625	1.05254	30.965	13.2874	0					1.52918	-0.248079
-0.475813	0.567961	1.0542	30.9639	13.2957	0					1.53002	-0.248079
-0.47498	0.568379	1.05587	30.9629	13.304	0					1.53085	-0.248079
-0.474148	0.568808	1.05753	30.962	13.3124	0					1.53168	-0.248079
-0.473316	0.569239	1.0592	30.9611	13.3207	0					1.53251	-0.248079
-0.472483	0.569668	1.06086	30.9602	13.329	0					1.53335	-0.248079
-0.471651	0.570287	1.06253	30.9594	13.3373	0					1.53418	-0.248079
-0.470818	0.570975	1.06419	30.9587	13.3457	0					1.53501	-0.248079
-0.469986	0.571308	1.06586	30.9582	13.354	0					1.53584	-0.248078
-0.469153	0.571028	1.06752	30.9576	13.3623	0					1.53668	-0.248078
-0.468321	0.57064	1.06919	30.9571	13.3706	0					1.53751	-0.248078
-0.467489	0.57025	1.07085	30.9567	13.379	0					1.53834	-0.248078
-0.466656	0.569864	1.07252	30.9563	13.3873	0					1.53917	-0.248078
-0.465824	0.56927	1.07418	30.9559	13.3956	0					1.54	-0.248077
-0.464991	0.568509	1.07585	30.9554	13.4039	0					1.54084	-0.248077
-0.464159	0.567722	1.07751	30.955	13.4123	0					1.54167	-0.248077
-0.463326	0.56714	1.07918	30.9547	13.4206	0					1.5425	-0.248077
-0.462494	0.566807	1.08084	30.9541	13.4289	0					1.54333	-0.248077
-0.461662	0.566509	1.08251	30.9536	13.4372	0					1.54417	-0.248077
-0.460829	0.566211	1.08417	30.9532	13.4456	0					1.545	-0.248077
-0.459997	0.56595	1.08583	30.953	13.4539	0					1.54583	-0.248077
-0.459164	0.566031	1.0875	30.9529	13.4622	0					1.54666	-0.248077
-0.458332	0.566163	1.08916	30.9525	13.4705	0					1.5475	-0.248077
-0.457499	0.566294	1.09083	30.9522	13.4789	0					1.54833	-0.248077
-0.456667	0.566513	1.09249	30.9521	13.4872	0					1.54916	-0.248077
-0.455835	0.566744	1.09416	30.9521	13.4955	0					1.54999	-0.248077
-0.455002	0.566974	1.09583	30.9519	13.5038	0					1.55083	-0.248077
-0.45417	0.567204	1.09749	30.9518	13.5122	0					1.55166	-0.248077
-0.453337	0.567356	1.09915	30.9518	13.5205	0					1.55249	-0.248077
-0.452505	0.567381	1.10082	30.9516	13.5288	0					1.55332	-0.248076
-0.451672	0.567393	1.10248	30.9516	13.5371	0					1.55416	-0.248076
-0.45084	0.567345	1.10415	30.9516	13.5455	0					1.55499	-0.248076
-0.450007	0.567201	1.10581	30.9516	13.5538	0					1.55582	-0.248076
-0.449175	0.56705	1.10748	30.9517	13.5621	0					1.55665	-0.248076
-0.448343	0.566897	1.10914	30.9517	13.5704	0					1.55749	-0.248076
-0.44751	0.566744	1.11081	30.9517	13.5788	0					1.55832	-0.248076
-0.446678	0.566849	1.11247	30.9517	13.5871	0					1.55915	-0.248076
-0.445845	0.566989	1.11414	30.9518	13.5954	0					1.55998	-0.248076
-0.445013	0.567134	1.1158	30.952	13.6037	0					1.56082	-0.248076
-0.44418	0.566994	1.11747	30.952	13.6121	0					1.56165	-0.248076
-0.443348	0.566709	1.11913	30.9522	13.6204	0					1.56248	-0.248076
-0.442515	0.566423	1.1208	30.9524	13.6287	0					1.56331	-0.248076
-0.441683	0.566137	1.12246	30.9525	13.637	0					1.56415	-0.248076
-0.440851	0.565811	1.12413	30.9527	13.6454	0					1.56498	-0.248076
-0.440018	0.565104	1.12579	30.9529	13.6537	0					1.56581	-0.248075
-0.439186	0.564224	1.12746	30.9532	13.662	0					1.56664	-0.248075
-0.438353	0.563472	1.12912	30.9534	13.6703	0					1.56748	-0.248075
-0.437521	0.562913	1.13079	30.9537	13.6787	0					1.56831	-0.248075
-0.436689	0.562415	1.13245	30.954	13.687	0					1.56914	-0.248075
-0.435856	0.561915	1.13412	30.9543	13.6953	0					1.56997	-0.248074
-0.435024	0.561418	1.13578	30.9546	13.7036	0					1.57081	-0.248074
-0.434191	0.560811	1.13745	30.955	13.712	0					1.57164	-0.248074
-0.433359	0.560112	1.13911	30.9554	13.7203	0					1.57247	-0.248074
-0.432526	0.559397	1.14078	30.9557	13.7286	0					1.5733	-0.248074
-0.431694	0.558668	1.14244	30.9559	13.7369	0					1.57414	-0.248074
-0.430861	0.557937	1.14411	30.956	13.7453	0					1.57497	-0.248074
-0.430029	0.557203	1.14577	30.9562	13.7536	0					1.5758	-0.248074
-0.429197	0.556471	1.14744	30.9565	13.7619	0					1.57663	-0.248074
-0.428364	0.556047	1.1491	30.957	13.7702	0					1.57747	-0.248074
-0.427532	0.556211	1.15077	30.9574	13.7786	0					1.5783	-0.248074
-0.426699	0.556556	1.15243	30.9577	13.7869	0					1.57913	-0.248074
-0.425867	0.556925	1.15409	30.958	13.7952	0					1.57996	-0.248074
-0.425034	0.557359	1.15576	30.9584	13.8035	0					1.58079	-0.248074
-0.424202	0.557812	1.15742	30.9587	13.8119	0					1.58163	-0.248074
-0.42337	0.558265	1.15909	30.9591	13.8202	0					1.58246	-0.248073
-0.422537	0.558719	1.16075	30.9595	13.8285	0					1.58329	-0.248073
-0.421705	0.558991	1.16242	30.9599	13.8368	0					1.58412	-0.248073
-0.420872	0.559017	1.16408	30.9602	13.8452	0					1.58496	-0.248073
-0.42004	0.558981	1.16575	30.9606	13.8535	0					1.58579	-0.248073
-0.419207	0.558959	1.16741	30.961	13.8618	0					1.58662	-0.248072
-0.418375	0.558941	1.16908	30.9613	13.8701	0					1.58745	-0.248072
-0.417542	0.558924	1.17074	30.9616	13.8785	0					1.58829	-0.248072
-0.41671	0.558906	1.17241	30.962	13.8868	0					1.58912	-0.248072
-0.415878	0.558889	1.17407	30.9625	13.8951	0					1.58995	-0.248071
-0.415045	0.558798	1.17574	30.9629	13.9034	0					1.59078	-0.248071
-0.414213	0.558682	1.1774	30.9632	13.9118	0					1.59162	-0.248071
-0.41338	0.558514	1.17907	30.9635	13.9201	0					1.59245	-0.248071
-0.412548	0.558276	1.18073	30.9637	13.9284	0					1.59328	-0.248071
-0.411715	0.558022	1.1824	30.9641	13.9367	0					1.59411	-0.248071
-0.410883	0.557769	1.18406	30.9644	13.9451	0					1.59495	-0.248071
-0.410051	0.557516	1.18573	30.9645	13.9534	0					1.59578	-0.248071
-0.409218	0.557313	1.18739	30.9648	13.9617	0					1.59661	-0.248071
-0.408386	0.557202	1.18906	30.9652	13.97	0					1.59744	-0.248071
-0.407553	0.557113	1.19072	30.9656	13.9784	0					1.59828	-0.248071
-0.406721	0.556978	1.19239	30.9661	13.9867	0					1.59911	-0.248071
-0.405888	0.556825	1.19405	30.9665	13.995	0					1.59994	-0.248071
-0.405056	0.556671	1.19572	30.967	14.0033	0					1.60077	-0.248071
-0.404224	0.556516	1.19738	30.9671	14.0117	0					1.6016	-0.248071
-0.403391	0.556362	1.19905	30.9675	14.02	0					1.60244	-0.24807
-0.402559	0.556566	1.20071	30.9677	14.0283	0					1.60327	-0.24807
-0.401726	0.55686	1.20238	30.9681	14.0366	0					1.6041	-0.24807
-0.400894	0.557235	1.20404	30.9684	14.045	0					1.60494	-0.24807
-0.400061	0.557758	1.20571	30.9687	14.0533	0					1.60577	-0.248069
-0.399229	0.55831	1.20737	30.969	14.0616	0					1.6066	-0.248069
-0.398396	0.55886	1.20904	30.9695	14.0699	0					1.60743	-0.248069
-0.397564	0.559413	1.2107	30.9697	14.0783	0					1.60826	-0.248069
-0.396732	0.559806	1.21237	30.97	14.0866	0					1.6091	-0.248069
-0.395899	0.560008	1.21403	30.9703	14.0949	0					1.60993	-0.248069
-0.395067	0.560177	1.21569	30.9706	14.1032	0					1.61076	-0.248069
-0.394234	0.560198	1.21736	30.9709	14.1116	0					1.61159	-0.248069
-0.393402	0.560093	1.21903	30.9712	14.1199	0					1.61243	-0.248069
-0.392569	0.55998	1.22069	30.9714	14.1282	0					1.61326	-0.248069
-0.391737	0.559867	1.22236	30.9715	14.1365	0					1.61409	-0.248069
-0.390905	0.559748	1.22402	30.9717	14.1449	0					1.61492	-0.248069
-0.390072	0.559631	1.22568	30.9719	14.1532	0					1.61576	-0.248069
-0.38924	0.55952	1.22735	30.9722	14.1615	0					1.61659	-0.248069
-0.388407	0.559376	1.22901	30.9723	14.1698	0					1.61742	-0.248069
-0.387575	0.55913	1.23068	30.9725	14.1782	0					1.61825	-0.248068
-0.386742	0.55883	1.23234	30.9725	14.1865	0					1.61909	-0.248068
-0.38591	0.558531	1.23401	30.9725	14.1948	0					1.61992	-0.248068
-0.385077	0.558231	1.23567	30.9726	14.2031	0					1.62075	-0.248068
-0.384245	0.557911	1.23734	30.9726	14.2115	0					1.62158	-0.248067
-0.383413	0.557531	1.239	30.9726	14.2198	0					1.62242	-0.248067
-0.38258	0.557123	1.24067	30.9727	14.2281	0					1.62325	-0.248067
-0.381748	0.556745	1.24233	30.9728	14.2364	0					1.62408	-0.248067
-0.380915	0.556406	1.244	30.973	14.2448	0					1.62491	-0.248067
-0.380083	0.55608	1.24566	30.9731	14.2531	0					1.62575	-0.248067
-0.37925	0.555754	1.24733	30.9733	14.2614	0					1.62658	-0.248067
-0.378418	0.555429	1.24899	30.9737	14.2697	0					1.62741	-0.248067
-0.377586	0.555091	1.25066	30.9742	14.2781	0					1.62824	-0.248067
-0.376753	0.554746	1.25232	30.9746	14.2864	0					1.62908	-0.248067
-0.375921	0.554396	1.25399	30.9749	14.2947	0					1.62991	-0.248067
-0.375088	0.554005	1.25565	30.9752	14.303	0					1.63074	-0.248067
-0.374256	0.553593	1.25732	30.9757	14.3114	0					1.63157	-0.248067
-0.373423	0.553181	1.25898	30.976	14.3197	0					1.63241	-0.248067
-0.372591	0.552768	1.26065	30.9762	14.328	0					1.63324	-0.248066
-0.371759	0.5524	1.26231	30.9765	14.3363	0					1.63407	-0.248066
-0.370926	0.5521	1.26398	30.9765	14.3447	0					1.6349	-0.248066
-0.370094	0.551826	1.26564	30.9767	14.353	0					1.63573	-0.248066
-0.369261	0.551553	1.26731	30.9768	14.3613	0					1.63657	-0.248065
-0.368429	0.551283	1.26897	30.9769	14.3696	0					1.6374	-0.248065
-0.367596	0.551014	1.27064	30.977	14.378	0					1.63823	-0.248065
-0.366764	0.550745	1.2723	30.9771	14.3863	0					1.63906	-0.248065
-0.365932	0.550477	1.27397	30.9773	14.3946	0					1.6399	-0.248064
-0.365099	0.550248	1.27563	30.9774	14.4029	0					1.64073	-0.248064
-0.364267	0.550043	1.2773	30.9774	14.4113	0					1.64156	-0.248064
-0.363434	0.549841	1.27896	30.9775	14.4196	0					1.6424	-0.248064
-0.362602	0.549572	1.28063	30.9776	14.4279	0					1.64323	-0.248064
-0.361769	0.549265	1.28229	30.9778	14.4362	0					1.64406	-0.248064
-0.360937	0.548955	1.28395	30.9782	14.4446	0					1.64489	-0.248064
-0.360104	0.548645	1.28562	30.9785	14.4529	0					1.64572	-0.248064
-0.359272	0.548262	1.28729	30.9789	14.4612	0					1.64656	-0.248064
-0.35844	0.547739	1.28895	30.9793	14.4695	0					1.64739	-0.248064
-0.357607	0.54717	1.29062	30.9798	14.4779	0					1.64822	-0.248064
-0.356775	0.546637	1.29228	30.9801	14.4862	0					1.64905	-0.248064
-0.355942	0.546156	1.29394	30.9805	14.4945	0					1.64989	-0.248064
-0.35511	0.545693	1.29561	30.9808	14.5028	0					1.65072	-0.248064
-0.354277	0.545233	1.29727	30.9811	14.5112	0					1.65155	-0.248063
-0.353445	0.544769	1.29894	30.9814	14.5195	0					1.65238	-0.248063
-0.352612	0.544432	1.3006	30.9817	14.5278	0					1.65322	-0.248063
-0.35178	0.544231	1.30227	30.9819	14.5361	0					1.65405	-0.248062
-0.350948	0.544062	1.30393	30.9823	14.5445	0					1.65488	-0.248062
-0.350115	0.543783	1.3056	30.9828	14.5528	0					1.65571	-0.248062
-0.349283	0.543461	1.30726	30.9831	14.5611	0					1.65655	-0.248062
-0.34845	0.543139	1.30893	30.9832	14.5694	0					1.65738	-0.248062
-0.347618	0.542818	1.31059	30.9833	14.5778	0					1.65821	-0.248062
-0.346785	0.54254	1.31226	30.9836	14.5861	0					1.65904	-0.248062
-0.345953	0.542375	1.31392	30.9838	14.5944	0					1.65988	-0.248062
-0.345121	0.542243	1.31559	30.9838	14.6027	0					1.66071	-0.248062
[truncated: 31,643 more rows]

## Sheet: 2
100µM SRP / 1mM GMPPNP / 0.5 mM ppGpp
Chrom.1		Chrom.1		Chrom.1		Chrom.1		Chrom.1		Chrom.1
UV 1_280		Cond		Conc B		Injection		Run Log		UV 1_280_CUT_TEMP@100,BASEM
ml	mAU	ml	mS/cm	ml	%	ml	Injection	ml	Logbook	ml	mAU
-2.00606	0.044443	-2.00606	31.3418	-2.00606	0	0.000189		-2.00606	Method Settings	0	-0.574489
-2.00522	0.022221	-2.00439	31.342	-1.99773	0			-2.00411	Equilibration	0.000833	-0.574489
-2.00439	0.022221	-2.00273	31.342	-1.98941	0			-0.003111	Sample Application	0.001665	-0.574489
-2.00356	0.022221	-2.00106	31.3423	-1.98108	0			0.997102	Elution	0.002497	-0.574489
-2.00273	0.022221	-1.9994	31.3431	-1.97276	0					0.00333	-0.574489
-2.0019	0.022221	-1.99773	31.3447	-1.96443	0					0.004162	-0.574489
-2.00106	0.022221	-1.99607	31.347	-1.9561	0					0.004995	-0.574489
-2.00023	0.036161	-1.9944	31.3502	-1.94778	0					0.005827	-0.574489
-1.9994	0.066051	-1.99274	31.354	-1.93945	0					0.00666	-0.574489
-1.99856	0.100406	-1.99107	31.3582	-1.93113	0					0.007492	-0.574489
-1.99773	0.134749	-1.98941	31.3618	-1.9228	0					0.008325	-0.574489
-1.9969	0.169002	-1.98774	31.362	-1.91448	0					0.009157	-0.574489
-1.99607	0.203229	-1.98608	31.3588	-1.90615	0					0.00999	-0.574489
-1.99524	0.237491	-1.98441	31.3542	-1.89783	0					0.010822	-0.574489
-1.9944	0.271847	-1.98275	31.3494	-1.8895	0					0.011655	-0.574489
-1.99357	0.306168	-1.98108	31.3451	-1.88118	0					0.012487	-0.574489
-1.99274	0.340421	-1.97942	31.3417	-1.87285	0					0.013319	-0.574489
-1.99191	0.374651	-1.97775	31.3389	-1.86452	0					0.014152	-0.574489
-1.99107	0.409089	-1.97609	31.3365	-1.8562	0					0.014984	-0.574489
-1.99024	0.443472	-1.97442	31.3349	-1.84787	0					0.015817	-0.574489
-1.98941	0.477681	-1.97276	31.3337	-1.83955	0					0.016649	-0.574489
-1.98858	0.511948	-1.97109	31.3325	-1.83122	0					0.017482	-0.574489
-1.98774	0.546186	-1.96943	31.3311	-1.8229	0					0.018314	-0.574489
-1.98691	0.580552	-1.96776	31.3293	-1.81457	0					0.019147	-0.574489
-1.98608	0.614759	-1.9661	31.3268	-1.80625	0					0.019979	-0.574489
-1.98525	0.649289	-1.96443	31.3236	-1.79792	0					0.020812	-0.574489
-1.98441	0.680308	-1.96277	31.3201	-1.7896	0					0.021644	-0.574489
-1.98358	0.702439	-1.9611	31.3163	-1.78127	0					0.022477	-0.574489
-1.98275	0.721977	-1.95944	31.3118	-1.77295	0					0.023309	-0.574489
-1.98192	0.741476	-1.95777	31.3068	-1.76462	0					0.024142	-0.574489
-1.98108	0.761031	-1.95611	31.3017	-1.75629	0					0.024974	-0.574489
-1.98025	0.780474	-1.95444	31.2965	-1.74797	0					0.025806	-0.574489
-1.97942	0.800094	-1.95278	31.2911	-1.73964	0					0.026639	-0.574489
-1.97859	0.819568	-1.95111	31.2856	-1.73132	0					0.027471	-0.574489
-1.97775	0.850296	-1.94945	31.2801	-1.72299	0					0.028304	-0.574489
-1.97692	0.887268	-1.94779	31.2747	-1.71467	0					0.029136	-0.574489
-1.97609	0.92498	-1.94612	31.2695	-1.70634	0					0.029969	-0.574489
-1.97526	0.945618	-1.94446	31.2644	-1.69802	0					0.030801	-0.574489
-1.97442	0.978371	-1.94279	31.2593	-1.68969	0					0.031634	-0.574489
-1.97359	1.01634	-1.94112	31.2545	-1.68137	0					0.032466	-0.574489
-1.97276	1.05412	-1.93946	31.2498	-1.67304	0					0.033299	-0.574489
-1.97193	1.09238	-1.93779	31.2454	-1.66471	0					0.034131	-0.574489
-1.97109	1.13207	-1.93613	31.2411	-1.65639	0					0.034964	-0.574489
-1.97026	1.17187	-1.93446	31.2369	-1.64806	0					0.035796	-0.574489
-1.96943	1.21212	-1.9328	31.2329	-1.63974	0					0.036628	-0.574489
-1.9686	1.25212	-1.93113	31.2292	-1.63141	0					0.037461	-0.574489
-1.96776	1.29204	-1.92947	31.2255	-1.62309	0					0.038294	-0.574489
-1.96693	1.33197	-1.92781	31.222	-1.61476	0					0.039126	-0.574489
-1.9661	1.37197	-1.92614	31.2187	-1.60644	0					0.039958	-0.574489
-1.96527	1.4124	-1.92448	31.2154	-1.59811	0					0.040791	-0.574489
-1.96443	1.45326	-1.92281	31.2123	-1.58979	0					0.041623	-0.574489
-1.9636	1.49397	-1.92115	31.2094	-1.58146	0					0.042456	-0.574489
-1.96277	1.53199	-1.91948	31.2065	-1.57314	0					0.043288	-0.574489
-1.96194	1.56843	-1.91782	31.2039	-1.56481	0					0.044121	-0.574489
-1.9611	1.6066	-1.91615	31.2014	-1.55648	0					0.044953	-0.574489
-1.96027	1.64696	-1.91449	31.1988	-1.54816	0					0.045786	-0.574489
-1.95944	1.68792	-1.91282	31.1965	-1.53983	0					0.046618	-0.574489
-1.95861	1.71694	-1.91116	31.1944	-1.53151	0					0.047451	-0.574489
-1.95777	1.72901	-1.90949	31.1924	-1.52318	0					0.048283	-0.574489
-1.95694	1.73523	-1.90783	31.1907	-1.51486	0					0.049116	-0.574489
-1.95611	1.74144	-1.90616	31.1889	-1.50653	0					0.049948	-0.574489
-1.95528	1.74766	-1.9045	31.1872	-1.49821	0					0.050781	-0.574489
-1.95444	1.75387	-1.90283	31.1857	-1.48988	0					0.051613	-0.574489
-1.95361	1.76008	-1.90117	31.1843	-1.48156	0					0.052445	-0.574489
-1.95278	1.76648	-1.8995	31.1831	-1.47323	0					0.053278	-0.574489
-1.95195	1.77309	-1.89784	31.1805	-1.4649	0					0.05411	-0.574489
-1.95111	1.77976	-1.89617	31.1788	-1.45658	0					0.054943	-0.574489
-1.95028	1.78645	-1.89451	31.1803	-1.44826	0					0.055775	-0.574489
-1.94945	1.79313	-1.89284	31.1836	-1.43993	0					0.056608	-0.574489
-1.94862	1.79982	-1.89118	31.1882	-1.4316	0					0.05744	-0.574489
-1.94779	1.80649	-1.88951	31.1934	-1.42328	0					0.058273	-0.574489
-1.94695	1.81311	-1.88785	31.1988	-1.41495	0					0.059105	-0.574489
-1.94612	1.81929	-1.88618	31.2038	-1.40663	0					0.059938	-0.574489
-1.94529	1.82517	-1.88452	31.2079	-1.3983	0					0.06077	-0.574489
-1.94446	1.83103	-1.88285	31.2109	-1.38998	0					0.061603	-0.574489
-1.94362	1.83688	-1.88119	31.287	-1.38165	0					0.062435	-0.574489
-1.94279	1.84536	-1.87952	31.3692	-1.37333	0					0.063267	-0.574489
-1.94196	1.86174	-1.87786	31.3691	-1.365	0					0.0641	-0.574489
-1.94112	1.88235	-1.87619	31.3691	-1.35668	0					0.064932	-0.574489
-1.94029	1.90286	-1.87453	31.3697	-1.34835	0					0.065765	-0.574489
-1.93946	1.92314	-1.87286	31.371	-1.34002	0					0.066597	-0.574489
-1.93863	1.94343	-1.8712	31.3728	-1.3317	0					0.06743	-0.574489
-1.93779	1.96369	-1.86953	31.3746	-1.32337	0					0.068262	-0.574489
-1.93696	1.98391	-1.86787	31.3747	-1.31505	0					0.069095	-0.574489
-1.93613	1.99561	-1.8662	31.3711	-1.30672	0					0.069927	-0.574489
-1.9353	1.99914	-1.86454	31.3637	-1.2984	0					0.07076	-0.574489
-1.93446	2.00118	-1.86287	31.3547	-1.29007	0					0.071592	-0.574489
-1.93363	2.00256	-1.86121	31.346	-1.28175	0					0.072425	-0.574489
-1.9328	2.00347	-1.85954	31.3384	-1.27342	0					0.073257	-0.574489
-1.93197	2.00439	-1.85788	31.3326	-1.2651	0					0.07409	-0.574489
-1.93113	2.00531	-1.85621	31.3281	-1.25677	0					0.074922	-0.574489
-1.9303	2.00597	-1.85455	31.3249	-1.24845	0					0.075754	-0.574489
-1.92947	2.00545	-1.85288	31.3223	-1.24012	0					0.076587	-0.574489
-1.92864	2.00418	-1.85122	31.3203	-1.23179	0					0.07742	-0.574489
-1.92781	2.00246	-1.84955	31.3186	-1.22347	0					0.078252	-0.574489
-1.92697	2.0002	-1.84789	31.3172	-1.21514	0					0.079084	-0.574489
-1.92614	1.9978	-1.84622	31.3158	-1.20682	0					0.079917	-0.574489
-1.92531	1.9954	-1.84456	31.3142	-1.19849	0					0.080749	-0.574489
-1.92448	1.993	-1.84289	31.3124	-1.19017	0					0.081582	-0.574489
-1.92364	1.99031	-1.84123	31.3107	-1.18184	0					0.082414	-0.574489
-1.92281	1.98715	-1.83956	31.3091	-1.17352	0					0.083247	-0.574489
-1.92198	1.98355	-1.8379	31.3075	-1.16519	0					0.084079	-0.574489
-1.92115	1.97926	-1.83623	31.3059	-1.15687	0					0.084912	-0.574489
-1.92031	1.97458	-1.83457	31.3044	-1.14854	0					0.085744	-0.574489
-1.91948	1.96991	-1.8329	31.3032	-1.14021	0					0.086577	-0.574489
-1.91865	1.96524	-1.83124	31.302	-1.13189	0					0.087409	-0.574489
-1.91782	1.9606	-1.82957	31.3009	-1.12356	0					0.088242	-0.574489
-1.91698	1.95622	-1.82791	31.3	-1.11524	0					0.089074	-0.574489
-1.91615	1.95199	-1.82625	31.2993	-1.10691	0					0.089906	-0.574489
-1.91532	1.94735	-1.82458	31.2985	-1.09859	0					0.090739	-0.574489
-1.91449	1.94235	-1.82292	31.2978	-1.09026	0					0.091571	-0.574489
-1.91365	1.93732	-1.82125	31.2971	-1.08194	0					0.092404	-0.574489
-1.91282	1.93229	-1.81959	31.2963	-1.07361	0					0.093236	-0.574489
-1.91199	1.92726	-1.81792	31.2954	-1.06529	0					0.094069	-0.574489
-1.91116	1.92204	-1.81625	31.2946	-1.05696	0					0.094901	-0.574489
-1.91032	1.91659	-1.81459	31.2936	-1.04863	0					0.095734	-0.574489
-1.90949	1.9113	-1.81292	31.2927	-1.04031	0					0.096566	-0.574489
-1.90866	1.90619	-1.81126	31.2915	-1.03198	0					0.097399	-0.574489
-1.90783	1.90105	-1.80959	31.2905	-1.02366	0					0.098231	-0.574489
-1.90699	1.89585	-1.80793	31.2893	-1.01533	0					0.099064	-0.574489
-1.90616	1.89064	-1.80627	31.2882	-1.00701	0					0.099896	-0.574489
-1.90533	1.88548	-1.8046	31.2869	-0.998682	0					0.100729	-0.574489
-1.9045	1.88072	-1.80293	31.2855	-0.990357	0					0.101561	-0.574489
-1.90366	1.87633	-1.80127	31.2843	-0.982031	0					0.102393	-0.574489
-1.90283	1.8721	-1.79961	31.2828	-0.973706	0					0.103226	-0.574489
-1.902	1.86803	-1.79794	31.2815	-0.96538	0					0.104059	-0.574489
-1.90117	1.86397	-1.79628	31.2802	-0.957055	0					0.104891	-0.574489
-1.90033	1.8599	-1.79461	31.2788	-0.94873	0					0.105723	-0.574489
-1.8995	1.85582	-1.79295	31.2774	-0.940404	0					0.106556	-0.574489
-1.89867	1.85182	-1.79128	31.276	-0.932079	0					0.107388	-0.574489
-1.89784	1.8436	-1.78962	31.2745	-0.923753	0					0.108221	-0.574489
-1.897	1.85118	-1.78795	31.2731	-0.915428	0					0.109053	-0.574489
-1.89617	1.87141	-1.78629	31.2718	-0.907102	0					0.109886	-0.574489
-1.89534	1.89242	-1.78462	31.2703	-0.898777	0					0.110718	-0.574489
-1.89451	1.91337	-1.78296	31.2688	-0.890452	0					0.111551	-0.574489
-1.89367	1.93429	-1.78129	31.2674	-0.882126	0					0.112383	-0.574489
-1.89284	1.95575	-1.77963	31.2663	-0.873801	0					0.113215	-0.574489
-1.89201	1.97765	-1.77796	31.265	-0.865475	0					0.114048	-0.574489
-1.89118	2.00117	-1.7763	31.2639	-0.85715	0					0.114881	-0.574489
-1.89034	2.02679	-1.77463	31.2625	-0.848825	0					0.115713	-0.574489
-1.88951	2.05305	-1.77297	31.2613	-0.840499	0					0.116545	-0.574489
-1.88868	2.07945	-1.7713	31.2601	-0.832174	0					0.117378	-0.574489
-1.88785	2.1057	-1.76964	31.2589	-0.823848	0					0.11821	-0.574489
-1.88701	2.13218	-1.76797	31.2576	-0.815523	0					0.119043	-0.574489
-1.88618	2.15952	-1.76631	31.2565	-0.807197	0					0.119875	-0.574489
-1.88535	2.18723	-1.76464	31.2552	-0.798872	0					0.120708	-0.574489
-1.88452	2.21524	-1.76298	31.2539	-0.790547	0					0.12154	-0.574489
-1.88368	2.24377	-1.76131	31.2527	-0.782221	0					0.122373	-0.574489
-1.88285	2.27223	-1.75965	31.2515	-0.773896	0					0.123205	-0.574489
-1.88202	2.50227	-1.75798	31.2501	-0.76557	0					0.124038	-0.574489
-1.88119	2.83272	-1.75632	31.249	-0.757245	0					0.12487	-0.574489
-1.88035	3.1064	-1.75465	31.2477	-0.748919	0					0.125703	-0.574489
-1.87952	3.10618	-1.75299	31.2466	-0.740594	0					0.126535	-0.574489
-1.87869	3.10614	-1.75132	31.2455	-0.732269	0					0.127367	-0.574489
-1.87786	3.10661	-1.74966	31.2443	-0.723943	0					0.1282	-0.574489
-1.87702	3.10708	-1.74799	31.2433	-0.715618	0					0.129032	-0.574489
-1.87619	3.10763	-1.74633	31.2423	-0.707292	0					0.129865	-0.574489
-1.87536	3.10825	-1.74466	31.2411	-0.698967	0					0.130697	-0.574489
-1.87453	3.10887	-1.743	31.24	-0.690642	0					0.13153	-0.574489
-1.8737	3.10949	-1.74133	31.2389	-0.682316	0					0.132362	-0.574489
-1.87286	3.11009	-1.73967	31.238	-0.673991	0					0.133195	-0.574489
-1.87203	3.11055	-1.738	31.237	-0.665665	0					0.134027	-0.574489
-1.8712	3.1108	-1.73634	31.236	-0.65734	0					0.13486	-0.574489
-1.87037	3.11102	-1.73467	31.2351	-0.649014	0					0.135692	-0.574489
-1.86953	3.11114	-1.73301	31.2341	-0.640689	0					0.136525	-0.574489
-1.8687	3.11125	-1.73134	31.2333	-0.632364	0					0.137357	-0.574489
-1.86787	3.11137	-1.72968	31.2324	-0.624038	0					0.13819	-0.574489
-1.86704	3.11149	-1.72801	31.2314	-0.615713	0					0.139022	-0.574489
-1.8662	3.11162	-1.72635	31.2305	-0.607387	0					0.139854	-0.574489
-1.86537	3.11184	-1.72468	31.2298	-0.599062	0					0.140687	-0.574489
-1.86454	3.11173	-1.72302	31.2291	-0.590737	0					0.14152	-0.574489
-1.86371	3.11048	-1.72135	31.2282	-0.582411	0					0.142352	-0.574489
-1.86287	3.10879	-1.71969	31.2275	-0.574086	0					0.143184	-0.574489
-1.86204	3.1071	-1.71802	31.2268	-0.56576	0					0.144017	-0.574489
-1.86121	3.10542	-1.71636	31.226	-0.557435	0					0.144849	-0.574489
-1.86038	3.10376	-1.71469	31.2253	-0.549109	0					0.145682	-0.574489
-1.85954	3.10226	-1.71303	31.2246	-0.540784	0					0.146514	-0.574489
-1.85871	3.10088	-1.71136	31.224	-0.532459	0					0.147347	-0.574489
-1.85788	3.09951	-1.7097	31.2234	-0.524133	0					0.148179	-0.574489
-1.85705	3.0981	-1.70803	31.2227	-0.515808	0					0.149012	-0.574489
-1.85621	3.09673	-1.70637	31.2219	-0.507482	0					0.149844	-0.574489
-1.85538	3.09544	-1.7047	31.2211	-0.499157	0					0.150676	-0.574489
-1.85455	3.09417	-1.70304	31.2205	-0.490831	0					0.151509	-0.574489
-1.85372	3.09278	-1.70138	31.2197	-0.482506	0					0.152342	-0.574489
-1.85288	3.09088	-1.69971	31.2191	-0.474181	0					0.153174	-0.574489
-1.85205	3.08886	-1.69805	31.2185	-0.465855	0					0.154006	-0.574489
-1.85122	3.08659	-1.69638	31.2181	-0.45753	0					0.154839	-0.574489
-1.85039	3.08249	-1.69471	31.2174	-0.449204	0					0.155671	-0.574489
-1.84955	3.07838	-1.69305	31.2168	-0.440879	0					0.156504	-0.574489
-1.84872	3.07429	-1.69138	31.2161	-0.432554	0					0.157336	-0.574489
-1.84789	3.07018	-1.68972	31.2157	-0.424228	0					0.158169	-0.574489
-1.84706	3.06615	-1.68805	31.2151	-0.415903	0					0.159001	-0.574489
-1.84622	3.06226	-1.68639	31.2147	-0.407577	0					0.159834	-0.574489
-1.84539	3.05835	-1.68472	31.2142	-0.399252	0					0.160666	-0.574489
-1.84456	3.05346	-1.68306	31.2137	-0.390926	0					0.161499	-0.574489
-1.84373	3.04798	-1.68139	31.2131	-0.382601	0					0.162331	-0.574489
-1.84289	3.0425	-1.67973	31.2126	-0.374276	0					0.163164	-0.574489
-1.84206	3.03701	-1.67806	31.2122	-0.36595	0					0.163996	-0.574489
-1.84123	3.03153	-1.6764	31.2117	-0.357625	0					0.164829	-0.574489
-1.8404	3.02591	-1.67474	31.2112	-0.349299	0					0.165661	-0.574489
-1.83956	3.02031	-1.67307	31.2107	-0.340974	0					0.166493	-0.574489
-1.83873	3.01463	-1.67141	31.2101	-0.332649	0					0.167326	-0.574489
-1.8379	3.00752	-1.66974	31.2099	-0.324323	0					0.168158	-0.574489
-1.83707	3.00019	-1.66808	31.2098	-0.315998	0					0.168991	-0.574489
-1.83623	2.99291	-1.66641	31.2094	-0.307672	0					0.169823	-0.574489
-1.8354	2.98559	-1.66475	31.2089	-0.299347	0					0.170656	-0.574489
-1.83457	2.97825	-1.66308	31.2087	-0.291021	0					0.171488	-0.574489
-1.83374	2.97079	-1.66142	31.2082	-0.282696	0					0.172321	-0.574489
-1.8329	2.96334	-1.65975	31.2077	-0.274371	0					0.173153	-0.574489
-1.83207	2.95527	-1.65809	31.2071	-0.266045	0					0.173986	-0.574489
-1.83124	2.94598	-1.65642	31.2066	-0.25772	0					0.174818	-0.574489
-1.83041	2.93676	-1.65476	31.2062	-0.249394	0					0.175651	-0.574489
-1.82957	2.92751	-1.65309	31.2056	-0.241069	0					0.176483	-0.574489
-1.82874	2.91824	-1.65143	31.205	-0.232744	0					0.177315	-0.574489
-1.82791	2.90907	-1.64976	31.2043	-0.224418	0					0.178148	-0.574489
-1.82708	2.89999	-1.6481	31.2037	-0.216093	0					0.17898	-0.574489
-1.82625	2.89084	-1.64643	31.2031	-0.207767	0					0.179813	-0.574489
-1.82541	2.88111	-1.64477	31.2026	-0.199442	0					0.180645	-0.574489
-1.82458	2.87098	-1.6431	31.2021	-0.191116	0					0.181478	-0.574489
-1.82375	2.86084	-1.64144	31.2018	-0.182791	0					0.18231	-0.574489
-1.82292	2.8508	-1.63977	31.2013	-0.174466	0					0.183143	-0.574489
-1.82208	2.84203	-1.63811	31.2011	-0.16614	0					0.183975	-0.574489
-1.82125	2.83377	-1.63644	31.2007	-0.157815	0					0.184808	-0.574489
-1.82042	2.82553	-1.63478	31.2005	-0.149489	0					0.18564	-0.574489
-1.81959	2.81721	-1.63311	31.2003	-0.141164	0					0.186473	-0.574489
-1.81875	2.8065	-1.63145	31.2	-0.132839	0					0.187305	-0.574489
-1.81792	2.79561	-1.62978	31.1997	-0.124513	0					0.188138	-0.574489
-1.81709	2.7847	-1.62812	31.1993	-0.116188	0					0.18897	-0.574489
-1.81625	2.77383	-1.62645	31.1991	-0.107862	0					0.189802	-0.574489
-1.81542	2.76294	-1.62479	31.1986	-0.099537	0					0.190635	-0.574489
-1.81459	2.75216	-1.62312	31.1984	-0.091211	0					0.191468	-0.574489
-1.81376	2.74127	-1.62146	31.198	-0.082886	0					0.1923	-0.574489
-1.81292	2.73007	-1.61979	31.1976	-0.074561	0					0.193132	-0.574489
-1.81209	2.71758	-1.61813	31.1973	-0.066235	0					0.193965	-0.574489
-1.81126	2.70516	-1.61646	31.1968	-0.05791	0					0.194797	-0.574489
-1.81043	2.69271	-1.6148	31.1963	-0.049584	0					0.19563	-0.574489
-1.80959	2.68054	-1.61313	31.1959	-0.041259	0					0.196462	-0.574489
-1.80876	2.67019	-1.61147	31.1954	-0.032934	0					0.197295	-0.574489
-1.80793	2.65982	-1.6098	31.1949	-0.024608	0					0.198127	-0.574489
-1.8071	2.64941	-1.60814	31.1945	-0.016283	0					0.19896	-0.574489
-1.80627	2.63853	-1.60647	31.194	-0.007957	0					0.199792	-0.574489
-1.80543	2.62672	-1.60481	31.1937	0.000368	0					0.200625	-0.574489
-1.8046	2.61483	-1.60314	31.1934	0.008693	0					0.201457	-0.574489
-1.80377	2.60304	-1.60148	31.1931	0.017019	0					0.20229	-0.574489
-1.80293	2.59228	-1.59981	31.1928	0.025344	0					0.203122	-0.574489
-1.8021	2.5826	-1.59815	31.1924	0.03367	0					0.203954	-0.574489
-1.80127	2.57253	-1.59648	31.192	0.041995	0					0.204787	-0.574489
-1.80044	2.56227	-1.59482	31.1915	0.050321	0					0.205619	-0.574489
-1.79961	2.54951	-1.59315	31.191	0.058646	0					0.206452	-0.574489
-1.79877	2.53635	-1.59149	31.1906	0.066972	0					0.207284	-0.574489
-1.79794	2.52322	-1.58982	31.19	0.075297	0					0.208117	-0.574489
-1.79711	2.51002	-1.58816	31.1895	0.083622	0					0.208949	-0.574489
-1.79628	2.49834	-1.58649	31.1891	0.091948	0					0.209782	-0.574489
-1.79544	2.48685	-1.58483	31.1885	0.100273	0					0.210614	-0.574489
-1.79461	2.47538	-1.58316	31.188	0.108598	0					0.211447	-0.574489
-1.79378	2.46336	-1.5815	31.1876	0.116924	0					0.212279	-0.574489
-1.79295	2.44978	-1.57983	31.1871	0.125249	0					0.213112	-0.574489
-1.79211	2.43629	-1.57817	31.1864	0.133575	0					0.213944	-0.574489
-1.79128	2.42273	-1.5765	31.1858	0.1419	0					0.214777	-0.574489
-1.79045	2.40972	-1.57484	31.1853	0.150226	0					0.215609	-0.574489
-1.78962	2.39804	-1.57317	31.185	0.158551	0					0.216441	-0.574489
-1.78878	2.38631	-1.57151	31.1847	0.166877	0					0.217274	-0.574489
-1.78795	2.37458	-1.56984	31.1844	0.175202	0					0.218107	-0.574489
-1.78712	2.36323	-1.56818	31.184	0.183527	0					0.218939	-0.574489
-1.78629	2.35197	-1.56651	31.1835	0.191853	0					0.219771	-0.574489
-1.78545	2.34066	-1.56485	31.183	0.200178	0					0.220604	-0.574489
-1.78462	2.32935	-1.56318	31.1825	0.208503	0					0.221436	-0.574489
-1.78379	2.31859	-1.56152	31.1821	0.216829	0					0.222269	-0.574489
-1.78296	2.30836	-1.55985	31.1815	0.225154	0					0.223101	-0.574489
-1.78212	2.29807	-1.55819	31.1809	0.23348	0					0.223934	-0.574489
-1.78129	2.28864	-1.55652	31.1805	0.241805	0					0.224766	-0.574489
-1.78046	2.28034	-1.55486	31.1801	0.250131	0					0.225599	-0.574489
-1.77963	2.27201	-1.5532	31.1797	0.258456	0					0.226431	-0.574489
-1.77879	2.26375	-1.55153	31.1793	0.266782	0					0.227263	-0.574489
-1.77796	2.2555	-1.54987	31.1788	0.275107	0					0.228096	-0.574489
-1.77713	2.2496	-1.5482	31.1784	0.283432	0					0.228929	-0.574489
-1.7763	2.24394	-1.54654	31.178	0.291758	0					0.229761	-0.574489
-1.77546	2.23857	-1.54487	31.1777	0.300083	0					0.230593	-0.574489
-1.77463	2.23886	-1.54321	31.1775	0.308408	0					0.231426	-0.574489
-1.7738	2.23978	-1.54154	31.1771	0.316734	0					0.232258	-0.574489
-1.77297	2.24071	-1.53988	31.1768	0.325059	0					0.233091	-0.574489
-1.77213	2.24166	-1.53821	31.1763	0.333385	0					0.233923	-0.574489
-1.7713	2.24298	-1.53655	31.176	0.34171	0					0.234756	-0.574489
-1.77047	2.2455	-1.53488	31.1756	0.350036	0					0.235588	-0.574489
-1.76964	2.24847	-1.53322	31.1751	0.358361	0					0.236421	-0.574489
-1.7688	2.25935	-1.53155	31.1746	0.366687	0					0.237253	-0.574489
-1.76797	2.27759	-1.52989	31.1742	0.375012	0					0.238086	-0.574489
-1.76714	2.29566	-1.52822	31.1737	0.383337	0					0.238918	-0.574489
-1.76631	2.3137	-1.52656	31.1732	0.391663	0					0.239751	-0.574489
-1.76547	2.3319	-1.52489	31.1727	0.399988	0					0.240583	-0.574489
-1.76464	2.35061	-1.52323	31.1722	0.408314	0					0.241416	-0.574489
-1.76381	2.37033	-1.52156	31.1717	0.416639	0					0.242248	-0.574489
-1.76298	2.39034	-1.5199	31.1711	0.424964	0					0.24308	-0.574489
-1.76214	2.41143	-1.51823	31.1705	0.43329	0					0.243913	-0.574489
-1.76131	2.43236	-1.51657	31.17	0.441615	0					0.244745	-0.574489
-1.76048	2.45331	-1.5149	31.1695	0.449941	0					0.245578	-0.574489
-1.75965	2.47432	-1.51324	31.1688	0.458266	0					0.24641	-0.574489
-1.75882	2.4957	-1.51157	31.1684	0.466592	0					0.247243	-0.574489
-1.75798	2.51945	-1.50991	31.1677	0.474917	0					0.248075	-0.574489
-1.75715	2.54335	-1.50824	31.1671	0.483242	0					0.248908	-0.574489
-1.75632	2.56703	-1.50658	31.1666	0.491568	0					0.24974	-0.574489
-1.75548	2.591	-1.50491	31.1659	0.499893	0					0.250573	-0.574489
-1.75465	2.61474	-1.50325	31.1653	0.508219	0					0.251405	-0.574489
-1.75382	2.63857	-1.50158	31.1647	0.516544	0					0.252238	-0.574489
-1.75299	2.6624	-1.49992	31.1641	0.524869	0					0.25307	-0.574489
-1.75216	2.68718	-1.49825	31.1634	0.533195	0					0.253902	-0.574489
-1.75132	2.71304	-1.49659	31.1627	0.54152	0					0.254735	-0.574489
-1.75049	2.73979	-1.49492	31.1622	0.549846	0					0.255568	-0.574489
-1.74966	2.76825	-1.49326	31.1615	0.558171	0					0.2564	-0.574489
-1.74883	2.79482	-1.49159	31.1609	0.566497	0					0.257232	-0.574489
-1.74799	2.82028	-1.48993	31.1604	0.574822	0					0.258065	-0.574489
-1.74716	2.84778	-1.48826	31.1599	0.583147	0					0.258897	-0.574489
-1.74633	2.87656	-1.4866	31.1593	0.591473	0					0.25973	-0.574489
-1.7455	2.90524	-1.48493	31.1587	0.599798	0					0.260562	-0.574489
-1.74466	2.9337	-1.48327	31.1582	0.608124	0					0.261395	-0.574489
-1.74383	2.9622	-1.4816	31.1578	0.616449	0					0.262227	-0.574489
-1.743	2.99069	-1.47994	31.1573	0.624774	0					0.26306	-0.574489
-1.74216	3.01914	-1.47827	31.1567	0.6331	0					0.263892	-0.574489
-1.74133	3.04763	-1.47661	31.1562	0.641425	0					0.264724	-0.574489
-1.7405	3.07611	-1.47494	31.1557	0.649751	0					0.265557	-0.574489
-1.73967	3.10385	-1.47328	31.1552	0.658076	0					0.26639	-0.574489
-1.73884	3.13049	-1.47161	31.1546	0.666402	0					0.267222	-0.574489
-1.738	3.15702	-1.46995	31.1542	0.674727	0					0.268054	-0.574489
-1.73717	3.18157	-1.46828	31.1536	0.683052	0					0.268887	-0.574489
-1.73634	3.20594	-1.46662	31.1529	0.691378	0					0.269719	-0.574489
-1.73551	3.2303	-1.46495	31.1522	0.699703	0					0.270552	-0.574489
-1.73467	3.25478	-1.46329	31.1513	0.708029	0					0.271384	-0.574489
-1.73384	3.27906	-1.46162	31.1509	0.716354	0					0.272217	-0.574489
-1.73301	3.29799	-1.45996	31.1505	0.724679	0					0.273049	-0.574489
-1.73218	3.31586	-1.45829	31.15	0.733005	0					0.273882	-0.574489
-1.73134	3.33284	-1.45663	31.1494	0.74133	0					0.274714	-0.574489
-1.73051	3.34826	-1.45496	31.1489	0.749656	0					0.275547	-0.574489
-1.72968	3.36355	-1.4533	31.1483	0.757981	0					0.276379	-0.574489
-1.72885	3.37884	-1.45163	31.1478	0.766307	0					0.277212	-0.574489
-1.72801	3.39424	-1.44997	31.1473	0.774632	0					0.278044	-0.574489
-1.72718	3.40211	-1.4483	31.1466	0.782957	0					0.278877	-0.574489
-1.72635	3.40215	-1.44664	31.1461	0.791283	0					0.279709	-0.574489
-1.72552	3.40187	-1.44497	31.1455	0.799608	0					0.280541	-0.574489
-1.72468	3.40058	-1.44331	31.1449	0.807934	0					0.281374	-0.574489
-1.72385	3.39881	-1.44164	31.1444	0.816259	0					0.282206	-0.574489
-1.72302	3.39703	-1.43998	31.144	0.824584	0					0.283039	-0.574489
-1.72219	3.39525	-1.43832	31.1436	0.83291	0					0.283871	-0.574489
-1.72135	3.39318	-1.43665	31.1431	0.841235	0					0.284704	-0.574489
-1.72052	3.39003	-1.43498	31.1426	0.849561	0					0.285536	-0.574489
-1.71969	3.38685	-1.43332	31.1422	0.857886	0					0.286369	-0.574489
-1.71886	3.38324	-1.43165	31.1419	0.866212	0					0.287201	-0.574489
-1.71802	3.37864	-1.42999	31.1417	0.874537	0					0.288034	-0.574489
-1.71719	3.37409	-1.42833	31.1415	0.882862	0					0.288866	-0.574489
-1.71636	3.36953	-1.42666	31.1413	0.891188	0					0.289699	-0.574489
-1.71553	3.36496	-1.425	31.1411	0.899513	0					0.290531	-0.574489
-1.71469	3.36053	-1.42333	31.141	0.907839	0					0.291363	-0.574489
-1.71386	3.35608	-1.42166	31.1407	0.916164	0					0.292196	-0.574489
-1.71303	3.35164	-1.42	31.1404	0.924489	0					0.293028	-0.574489
-1.7122	3.34552	-1.41834	31.1402	0.932815	0					0.293861	-0.574489
-1.71136	3.33833	-1.41667	31.14	0.94114	0					0.294693	-0.574489
-1.71053	3.33114	-1.41501	31.1396	0.949466	0					0.295526	-0.574489
-1.7097	3.32394	-1.41334	31.1392	0.957791	0					0.296358	-0.574489
-1.70887	3.31601	-1.41168	31.1388	0.966117	0					0.297191	-0.574489
-1.70803	3.3058	-1.41001	31.1385	0.974442	0					0.298023	-0.574489
-1.7072	3.29551	-1.40835	31.1382	0.982767	0					0.298856	-0.574489
-1.70637	3.28515	-1.40668	31.1379	0.991093	0					0.299688	-0.574489
-1.70554	3.27243	-1.40502	31.1376	0.999418	0					0.300521	-0.574489
-1.7047	3.25946	-1.40335	31.1373	1.00774	0					0.301353	-0.574489
-1.70387	3.24654	-1.40169	31.1371	1.01607	0					0.302186	-0.574489
-1.70304	3.23355	-1.40002	31.1369	1.02439	0					0.303018	-0.574489
-1.70221	3.22062	-1.39836	31.1366	1.03272	0					0.303851	-0.574489
-1.70138	3.20763	-1.39669	31.1362	1.04104	0					0.304683	-0.574489
-1.70054	3.19468	-1.39503	31.1358	1.04937	0					0.305516	-0.574489
-1.69971	3.18129	-1.39336	31.1355	1.0577	0					0.306348	-0.574489
-1.69888	3.16742	-1.3917	31.135	1.06602	0					0.30718	-0.574489
-1.69805	3.15351	-1.39003	31.1347	1.07435	0					0.308013	-0.574489
-1.69721	3.1396	-1.38837	31.1343	1.08267	0					0.308845	-0.574489
-1.69638	3.12607	-1.3867	31.1339	1.091	0					0.309678	-0.574489
-1.69555	3.11511	-1.38504	31.1335	1.09932	0					0.31051	-0.574489
-1.69471	3.1048	-1.38337	31.1333	1.10765	0					0.311343	-0.574489
-1.69388	3.09374	-1.38171	31.1329	1.11597	0					0.312175	-0.574489
-1.69305	3.08095	-1.38004	31.1327	1.1243	0					0.313008	-0.574489
-1.69222	3.06756	-1.37838	31.1325	1.13262	0					0.31384	-0.574489
-1.69138	3.05412	-1.37671	31.1322	1.14095	0					0.314673	-0.574489
-1.69055	3.04067	-1.37505	31.1319	1.14928	0					0.315505	-0.574489
-1.68972	3.02807	-1.37338	31.1315	1.1576	0					0.316338	-0.574489
-1.68889	3.01693	-1.37172	31.1312	1.16593	0					0.31717	-0.574489
-1.68805	3.00598	-1.37005	31.1309	1.17425	0					0.318002	-0.574489
-1.68722	2.99477	-1.36839	31.1306	1.18258	0					0.318835	-0.574489
-1.68639	2.98296	-1.36672	31.1304	1.1909	0					0.319667	-0.574489
-1.68556	2.97114	-1.36506	31.1301	1.19923	0					0.3205	-0.574489
-1.68472	2.95931	-1.36339	31.1298	1.20755	0					0.321332	-0.574489
-1.68389	2.9475	-1.36173	31.1295	1.21588	0					0.322165	-0.574489
-1.68306	2.93661	-1.36006	31.1294	1.2242	0					0.322997	-0.574489
-1.68223	2.92622	-1.3584	31.1292	1.23253	0					0.32383	-0.574489
-1.68139	2.91582	-1.35673	31.1289	1.24086	0					0.324662	-0.574489
-1.68056	2.90472	-1.35507	31.1286	1.24918	0					0.325495	-0.574489
-1.67973	2.89336	-1.3534	31.1283	1.25751	0					0.326327	-0.574489
-1.6789	2.88208	-1.35174	31.1281	1.26583	0					0.32716	-0.574489
-1.67806	2.87068	-1.35007	31.1279	1.27416	0					0.327992	-0.574489
-1.67723	2.85975	-1.34841	31.1277	1.28248	0					0.328825	-0.574489
-1.6764	2.84963	-1.34674	31.1274	1.29081	0					0.329657	-0.574489
-1.67557	2.83974	-1.34508	31.1271	1.29913	0					0.330489	-0.574489
-1.67474	2.82972	-1.34341	31.1268	1.30746	0					0.331322	-0.574489
-1.6739	2.81896	-1.34175	31.1265	1.31578	0					0.332155	-0.574489
-1.67307	2.80815	-1.34008	31.1262	1.32411	0					0.332987	-0.574489
-1.67224	2.7973	-1.33842	31.1259	1.33244	0					0.333819	-0.574489
-1.67141	2.78644	-1.33675	31.1254	1.34076	0					0.334652	-0.574489
-1.67057	2.77716	-1.33509	31.1251	1.34909	0					0.335484	-0.574489
-1.66974	2.76896	-1.33342	31.1247	1.35741	0					0.336317	-0.574489
-1.66891	2.76088	-1.33176	31.1244	1.36574	0					0.337149	-0.574489
-1.66808	2.75241	-1.33009	31.1242	1.37406	0					0.337982	-0.574489
-1.66724	2.74345	-1.32843	31.1238	1.38239	0					0.338814	-0.574489
-1.66641	2.73441	-1.32676	31.1236	1.39071	0					0.339647	-0.574489
-1.66558	2.72531	-1.3251	31.1233	1.39904	0					0.340479	-0.574489
-1.66475	2.71627	-1.32343	31.1231	1.40736	0					0.341311	-0.574489
-1.66391	2.70951	-1.32177	31.1228	1.41569	0					0.342144	-0.574489
-1.66308	2.70313	-1.3201	31.1226	1.42402	0					0.342977	-0.574489
-1.66225	2.69675	-1.31844	31.1223	1.43234	0					0.343809	-0.574489
-1.66142	2.68913	-1.31678	31.1221	1.44067	0					0.344641	-0.574489
-1.66058	2.6811	-1.31511	31.1219	1.44899	0					0.345474	-0.574489
-1.65975	2.67312	-1.31344	31.1217	1.45732	0					0.346306	-0.574489
-1.65892	2.66504	-1.31178	31.1216	1.46564	0					0.347139	-0.574489
-1.65809	2.65737	-1.31011	31.1215	1.47397	0					0.347971	-0.574489
-1.65725	2.65032	-1.30845	31.1214	1.48229	0					0.348804	-0.574489
-1.65642	2.64321	-1.30679	31.1212	1.49062	0					0.349636	-0.574489
-1.65559	2.63619	-1.30512	31.1209	1.49894	0					0.350469	-0.574489
-1.65476	2.62922	-1.30346	31.1207	1.50727	0					0.351301	-0.574489
-1.65392	2.62225	-1.30179	31.1206	1.51559	0					0.352134	-0.574489
-1.65309	2.61531	-1.30012	31.1204	1.52392	0					0.352966	-0.574489
-1.65226	2.6083	-1.29846	31.1201	1.53225	0					0.353799	-0.574489
-1.65143	2.6027	-1.29679	31.1198	1.54057	0					0.354631	-0.574489
-1.65059	2.59735	-1.29513	31.1195	1.5489	0					0.355464	-0.574489
-1.64976	2.59207	-1.29347	31.1191	1.55722	0					0.356296	-0.574489
-1.64893	2.58544	-1.2918	31.1185	1.56555	0					0.357128	-0.574489
-1.6481	2.57828	-1.29014	31.118	1.57387	0					0.357961	-0.574489
-1.64726	2.57106	-1.28847	31.1176	1.5822	0					0.358793	-0.574489
-1.64643	2.56393	-1.28681	31.1171	1.59052	0					0.359626	-0.574489
-1.6456	2.55709	-1.28514	31.1165	1.59885	0					0.360458	-0.574489
-1.64477	2.55081	-1.28348	31.116	1.60717	0					0.361291	-0.574489
-1.64393	2.54453	-1.28181	31.1156	1.6155	0					0.362123	-0.574489
-1.6431	2.5382	-1.28015	31.115	1.62383	0					0.362956	-0.574489
-1.64227	2.53208	-1.27848	31.1144	1.63215	0					0.363788	-0.574489
-1.64144	2.52633	-1.27682	31.114	1.64047	0					0.364621	-0.574489
-1.6406	2.52025	-1.27515	31.1137	1.6488	0					0.365453	-0.574489
-1.63977	2.5138	-1.27349	31.1133	1.65713	0					0.366286	-0.574489
-1.63894	2.50794	-1.27182	31.1131	1.66545	0					0.367118	-0.574489
-1.63811	2.50237	-1.27016	31.1128	1.67378	0					0.36795	-0.574489
-1.63727	2.49682	-1.26849	31.1125	1.6821	0					0.368783	-0.574489
-1.63644	2.491	-1.26683	31.1121	1.69043	0					0.369616	-0.574489
-1.63561	2.48492	-1.26516	31.1117	1.69875	0					0.370448	-0.574489
-1.63478	2.4788	-1.2635	31.1112	1.70708	0					0.37128	-0.574489
-1.63394	2.47268	-1.26183	31.1108	1.7154	0					0.372113	-0.574489
-1.63311	2.46662	-1.26017	31.1106	1.72373	0					0.372945	-0.574489
-1.63228	2.46118	-1.2585	31.1104	1.73205	0					0.373778	-0.574489
-1.63145	2.45592	-1.25684	31.1101	1.74038	0					0.37461	-0.574489
-1.63061	2.45058	-1.25517	31.11	1.74871	0					0.375443	-0.574489
-1.62978	2.44458	-1.25351	31.1098	1.75703	0					0.376275	-0.574489
-1.62895	2.43843	-1.25184	31.1097	1.76536	0					0.377108	-0.574489
-1.62812	2.4323	-1.25018	31.1095	1.77368	0					0.37794	-0.574489
-1.62729	2.42612	-1.24851	31.1093	1.78201	0					0.378772	-0.574489
-1.62645	2.42028	-1.24685	31.1093	1.79033	0					0.379605	-0.574489
-1.62562	2.41502	-1.24518	31.109	1.79866	0					0.380438	-0.574489
-1.62479	2.40984	-1.24352	31.1087	1.80698	0					0.38127	-0.574489
-1.62396	2.40436	-1.24185	31.1084	1.81531	0					0.382102	-0.574489
-1.62312	2.39875	-1.24019	31.108	1.82363	0					0.382935	-0.574489
-1.62229	2.39309	-1.23852	31.1076	1.83196	0					0.383767	-0.574489
-1.62146	2.38738	-1.23686	31.1073	1.84028	0					0.3846	-0.574489
-1.62062	2.38173	-1.23519	31.1068	1.84861	0					0.385432	-0.574489
-1.61979	2.37718	-1.23353	31.1064	1.85694	0					0.386265	-0.574489
-1.61896	2.3731	-1.23186	31.106	1.86526	0					0.387097	-0.574489
-1.61813	2.36896	-1.2302	31.1057	1.87359	0					0.38793	-0.574489
-1.61729	2.3642	-1.22853	31.1053	1.88191	0					0.388762	-0.574489
-1.61646	2.35936	-1.22687	31.105	1.89024	0					0.389595	-0.574489
-1.61563	2.35452	-1.2252	31.1046	1.89856	0					0.390427	-0.574489
-1.6148	2.34969	-1.22354	31.1043	1.90689	0					0.39126	-0.574489
-1.61397	2.34482	-1.22187	31.1041	1.91521	0					0.392092	-0.574489
-1.61313	2.33984	-1.22021	31.1039	1.92354	0					0.392925	-0.574489
-1.6123	2.33489	-1.21854	31.1037	1.93186	0					0.393757	-0.574489
-1.61147	2.32966	-1.21688	31.1035	1.94019	0					0.394589	-0.574489
-1.61064	2.32416	-1.21521	31.1034	1.94852	0					0.395422	-0.574489
-1.6098	2.31865	-1.21355	31.1032	1.95684	0					0.396254	-0.574489
-1.60897	2.31318	-1.21188	31.1029	1.96517	0					0.397087	-0.574489
-1.60814	2.30765	-1.21022	31.1024	1.97349	0					0.397919	-0.574489
-1.60731	2.30333	-1.20855	31.1022	1.98182	0					0.398752	-0.574489
-1.60647	2.29964	-1.20689	31.1019	1.99014	0					0.399584	-0.574489
-1.60564	2.29601	-1.20522	31.1016	1.99847	0					0.400417	-0.574489
-1.60481	2.29187	-1.20356	31.1012	2.00679	0					0.401249	-0.574489
-1.60398	2.28766	-1.20189	31.1007	2.01512	0					0.402082	-0.574489
-1.60314	2.28347	-1.20023	31.1004	2.02344	0					0.402914	-0.574489
-1.60231	2.27926	-1.19856	31.1001	2.03177	0					0.403747	-0.574489
-1.60148	2.27514	-1.1969	31.0998	2.0401	0					0.404579	-0.574489
-1.60065	2.2712	-1.19523	31.0995	2.04842	0					0.405411	-0.574489
-1.59981	2.26728	-1.19357	31.0993	2.05675	0					0.406244	-0.574489
-1.59898	2.26276	-1.1919	31.0991	2.06507	0					0.407076	-0.574489
-1.59815	2.25765	-1.19024	31.0988	2.0734	0					0.407909	-0.574489
-1.59732	2.25249	-1.18857	31.0986	2.08172	0					0.408741	-0.574489
-1.59648	2.24733	-1.18691	31.0983	2.09005	0					0.409574	-0.574489
-1.59565	2.24217	-1.18525	31.0981	2.09837	0					0.410406	-0.574489
-1.59482	2.23734	-1.18358	31.0977	2.1067	0					0.411239	-0.574489
-1.59399	2.23273	-1.18192	31.0971	2.11502	0					0.412071	-0.574489
-1.59315	2.22817	-1.18025	31.0965	2.12335	0					0.412904	-0.574489
-1.59232	2.22424	-1.17858	31.0961	2.13167	0					0.413736	-0.574489
-1.59149	2.22041	-1.17692	31.0957	2.14	0					0.414569	-0.574489
-1.59066	2.21659	-1.17525	31.0953	2.14833	0					0.415401	-0.574489
-1.58982	2.21277	-1.17359	31.095	2.15665	0					0.416234	-0.574489
-1.58899	2.20926	-1.17192	31.0946	2.16498	0					0.417066	-0.574489
-1.58816	2.2066	-1.17026	31.0944	2.1733	0					0.417899	-0.574489
-1.58733	2.20392	-1.1686	31.094	2.18163	0					0.418731	-0.574489
-1.58649	2.20089	-1.16693	31.0936	2.18995	0					0.419564	-0.574489
-1.58566	2.19708	-1.16527	31.0933	2.19828	0					0.420396	-0.574489
-1.58483	2.19299	-1.1636	31.0929	2.2066	0					0.421228	-0.574489
-1.584	2.1889	-1.16194	31.0926	2.21493	0					0.422061	-0.574489
-1.58316	2.18481	-1.16027	31.0924	2.22325	0					0.422893	-0.574489
-1.58233	2.18097	-1.15861	31.0919	2.23158	0					0.423726	-0.574489
-1.5815	2.17733	-1.15694	31.0914	2.23991	0					0.424558	-0.574489
-1.58067	2.17374	-1.15528	31.091	2.24823	0					0.425391	-0.574489
-1.57983	2.16996	-1.15361	31.0906	2.25656	0					0.426223	-0.574489
-1.579	2.166	-1.15195	31.0901	2.26488	0					0.427056	-0.574489
-1.57817	2.16199	-1.15028	31.0897	2.27321	0					0.427888	-0.574489
-1.57734	2.15801	-1.14862	31.0894	2.28153	0					0.428721	-0.574489
-1.5765	2.15413	-1.14695	31.0891	2.28986	0					0.429553	-0.574489
-1.57567	2.15078	-1.14529	31.0887	2.29818	0					0.430386	-0.574489
-1.57484	2.14759	-1.14362	31.0883	2.30651	0					0.431218	-0.574489
-1.57401	2.14422	-1.14196	31.0878	2.31483	0					0.43205	-0.574489
-1.57317	2.13995	-1.14029	31.0872	2.32316	0					0.432883	-0.574489
-1.57234	2.13538	-1.13863	31.0867	2.33148	0					0.433715	-0.574489
-1.57151	2.13081	-1.13696	31.0861	2.33981	0					0.434548	-0.574489
-1.57068	2.12628	-1.1353	31.0854	2.34814	0					0.43538	-0.574489
-1.56984	2.12195	-1.13363	31.0849	2.35646	0					0.436213	-0.574489
-1.56901	2.1179	-1.13197	31.0845	2.36479	0					0.437045	-0.574489
-1.56818	2.1139	-1.1303	31.0841	2.37311	0					0.437878	-0.574489
-1.56735	2.10993	-1.12864	31.0838	2.38144	0					0.43871	-0.574489
-1.56651	2.10601	-1.12697	31.0834	2.38976	0					0.439543	-0.574489
-1.56568	2.10211	-1.12531	31.083	2.39809	0					0.440375	-0.574489
-1.56485	2.09818	-1.12364	31.0826	2.40641	0					0.441208	-0.574489
-1.56402	2.09428	-1.12198	31.0823	2.41474	0					0.44204	-0.574489
-1.56318	2.09083	-1.12031	31.0819	2.42306	0					0.442873	-0.574489
-1.56235	2.08749	-1.11865	31.0817	2.43139	0					0.443705	-0.574489
-1.56152	2.08422	-1.11698	31.0814	2.43972	0					0.444537	-0.574489
-1.56069	2.08107	-1.11532	31.0811	2.44804	0					0.44537	-0.574489
-1.55985	2.07799	-1.11365	31.0809	2.45637	0					0.446203	-0.574489
-1.55902	2.07489	-1.11199	31.0808	2.46469	0					0.447035	-0.574489
-1.55819	2.0718	-1.11032	31.0807	2.47302	0					0.447867	-0.574489
-1.55736	2.0692	-1.10866	31.0806	2.48134	0					0.4487	-0.574489
-1.55652	2.06724	-1.10699	31.0805	2.48967	0					0.449532	-0.574489
-1.55569	2.06539	-1.10533	31.0804	2.49799	0					0.450365	-0.574489
-1.55486	2.06293	-1.10366	31.0803	2.50632	0					0.451197	-0.574489
-1.55403	2.0602	-1.102	31.0802	2.51464	0					0.45203	-0.574489
-1.5532	2.05745	-1.10033	31.0802	2.52297	0					0.452862	-0.574489
-1.55236	2.0547	-1.09867	31.0801	2.5313	0					0.453695	-0.574489
-1.55153	2.05196	-1.097	31.0799	2.53962	0					0.454527	-0.574489
-1.5507	2.04864	-1.09534	31.0797	2.54795	0					0.455359	-0.574489
-1.54987	2.04512	-1.09367	31.0796	2.55627	0					0.456192	-0.574489
-1.54903	2.04144	-1.09201	31.0796	2.5646	0					0.457025	-0.574489
-1.5482	2.03748	-1.09034	31.0796	2.57292	0					0.457857	-0.574489
-1.54737	2.03346	-1.08868	31.0795	2.58125	0					0.458689	-0.574489
-1.54654	2.02945	-1.08701	31.0792	2.58957	0					0.459522	-0.574489
-1.5457	2.02545	-1.08535	31.079	2.5979	0					0.460354	-0.574489
-1.54487	2.02166	-1.08368	31.0788	2.60622	0					0.461187	-0.574489
-1.54404	2.01869	-1.08202	31.0786	2.61455	0					0.462019	-0.574489
-1.54321	2.01583	-1.08035	31.0785	2.62287	0					0.462852	-0.574489
-1.54237	2.01291	-1.07869	31.0784	2.6312	0					0.463684	-0.574489
-1.54154	2.00987	-1.07702	31.0782	2.63953	0					0.464517	-0.574489
-1.54071	2.00681	-1.07536	31.078	2.64785	0					0.465349	-0.574489
-1.53988	2.00376	-1.07369	31.0778	2.65618	0					0.466182	-0.574489
-1.53904	2.00069	-1.07203	31.0776	2.6645	0					0.467014	-0.574489
-1.53821	1.99786	-1.07036	31.0774	2.67283	0					0.467847	-0.574489
-1.53738	1.99521	-1.0687	31.0773	2.68115	0					0.468679	-0.574489
-1.53655	1.99256	-1.06703	31.0772	2.68948	0					0.469512	-0.574489
-1.53571	1.989	-1.06537	31.0769	2.6978	0					0.470344	-0.574489
-1.53488	1.98557	-1.0637	31.0766	2.70613	0					0.471176	-0.574489
-1.53405	1.98205	-1.06204	31.0764	2.71445	0					0.472009	-0.574489
-1.53322	1.9783	-1.06038	31.0763	2.72278	0					0.472842	-0.574489
-1.53238	1.97463	-1.05871	31.076	2.7311	0					0.473674	-0.574489
-1.53155	1.97175	-1.05705	31.0757	2.73943	0					0.474506	-0.574489
-1.53072	1.96928	-1.05538	31.0755	2.74776	0					0.475339	-0.574489
-1.52989	1.96683	-1.05371	31.0754	2.75608	0					0.476171	-0.574489
-1.52905	1.96443	-1.05205	31.0752	2.76441	0					0.477004	-0.574489
-1.52822	1.96207	-1.05038	31.0751	2.77273	0					0.477836	-0.574489
-1.52739	1.95971	-1.04872	31.0749	2.78106	0					0.478669	-0.574489
-1.52656	1.95734	-1.04706	31.0746	2.78938	0					0.479501	-0.574489
-1.52572	1.95493	-1.04539	31.0745	2.79771	0					0.480334	-0.574489
-1.52489	1.95248	-1.04373	31.0743	2.80603	0					0.481166	-0.574489
-1.52406	1.95002	-1.04206	31.0742	2.81436	0					0.481998	-0.574489
-1.52323	1.94716	-1.04039	31.074	2.82268	0					0.482831	-0.574489
-1.52239	1.94387	-1.03873	31.0738	2.83101	0					0.483664	-0.574489
-1.52156	1.94045	-1.03707	31.0736	2.83934	0					0.484496	-0.574489
-1.52073	1.93703	-1.0354	31.0735	2.84766	0					0.485328	-0.574489
-1.5199	1.93355	-1.03374	31.0734	2.85599	0					0.486161	-0.574489
-1.51906	1.92994	-1.03207	31.0734	2.86431	0					0.486993	-0.574489
-1.51823	1.92628	-1.03041	31.0735	2.87264	0					0.487826	-0.574489
-1.5174	1.92262	-1.02874	31.0737	2.88096	0					0.488658	-0.574489
-1.51657	1.91902	-1.02708	31.0739	2.88929	0					0.489491	-0.574489
-1.51573	1.91549	-1.02541	31.074	2.89761	0					0.490323	-0.574489
-1.5149	1.91197	-1.02375	31.074	2.90594	0					0.491156	-0.574489
-1.51407	1.90842	-1.02208	31.0741	2.91426	0					0.491988	-0.574489
-1.51324	1.90542	-1.02042	31.074	2.92259	0					0.492821	-0.574489
-1.5124	1.90273	-1.01875	31.0737	2.93091	0					0.493653	-0.574489
-1.51157	1.90011	-1.01709	31.0734	2.93924	0					0.494486	-0.574489
-1.51074	1.89737	-1.01542	31.0732	2.94757	0					0.495318	-0.574489
-1.50991	1.8943	-1.01376	31.0728	2.95589	0					0.49615	-0.574489
-1.50907	1.89114	-1.01209	31.0726	2.96422	0					0.496983	-0.574489
-1.50824	1.88796	-1.01043	31.0723	2.97254	0					0.497815	-0.574489
-1.50741	1.88493	-1.00876	31.072	2.98087	0					0.498648	-0.574489
-1.50658	1.88217	-1.0071	31.0718	2.98919	0					0.49948	-0.574489
-1.50575	1.8795	-1.00543	31.0716	2.99752	0					0.500313	-0.574489
-1.50491	1.87682	-1.00377	31.0714	3.00584	0					0.501145	-0.574489
-1.50408	1.87376	-1.0021	31.0713	3.01417	0					0.501978	-0.574489
-1.50325	1.87021	-1.00044	31.071	3.0225	0					0.50281	-0.574489
-1.50242	1.86653	-0.998772	31.0707	3.03082	0					0.503643	-0.574489
-1.50158	1.86286	-0.997107	31.0703	3.03915	0					0.504475	-0.574489
-1.50075	1.85926	-0.995442	31.07	3.04747	0					0.505308	-0.574489
-1.49992	1.85577	-0.993777	31.0698	3.0558	0					0.50614	-0.574489
-1.49909	1.85231	-0.992112	31.0697	3.06412	0					0.506973	-0.574489
-1.49825	1.84885	-0.990448	31.0695	3.07245	0					0.507805	-0.574489
-1.49742	1.84563	-0.988783	31.0693	3.08077	0					0.508637	-0.574489
-1.49659	1.8425	-0.987118	31.069	3.0891	0					0.50947	-0.574489
-1.49575	1.83939	-0.985453	31.0688	3.09742	0					0.510302	-0.574489
-1.49492	1.83629	-0.983788	31.0684	3.10575	0					0.511135	-0.574489
-1.49409	1.83412	-0.982123	31.0679	3.11407	0					0.511967	-0.574489
-1.49326	1.83223	-0.980458	31.0674	3.1224	0					0.5128	-0.574489
-1.49242	1.83033	-0.978793	31.0667	3.13072	0					0.513632	-0.574489
-1.49159	1.8282	-0.977128	31.066	3.13905	0					0.514465	-0.574489
-1.49076	1.82565	-0.975463	31.0653	3.14738	0					0.515297	-0.574489
-1.48993	1.82301	-0.973798	31.0648	3.1557	0					0.51613	-0.574489
-1.4891	1.82037	-0.972133	31.0643	3.16403	0					0.516962	-0.574489
-1.48826	1.8177	-0.970468	31.0639	3.17235	0					0.517795	-0.574489
-1.48743	1.81496	-0.968803	31.0635	3.18068	0					0.518627	-0.574489
-1.4866	1.81221	-0.967138	31.0632	3.189	0					0.519459	-0.574489
-1.48577	1.80946	-0.965473	31.0628	3.19733	0					0.520292	-0.574489
-1.48493	1.80652	-0.963809	31.0624	3.20565	0					0.521124	-0.574489
-1.4841	1.80341	-0.962144	31.062	3.21398	0					0.521957	-0.574489
-1.48327	1.80027	-0.960479	31.0616	3.2223	0					0.522789	-0.574489
-1.48244	1.79724	-0.958814	31.0613	3.23063	0					0.523622	-0.574489
-1.4816	1.79485	-0.957149	31.0611	3.23896	0					0.524454	-0.574489
-1.48077	1.79277	-0.955484	31.0609	3.24728	0					0.525287	-0.574489
-1.47994	1.79069	-0.953819	31.0606	3.25561	0					0.526119	-0.574489
-1.47911	1.78849	-0.952154	31.0602	3.26393	0					0.526952	-0.574489
-1.47827	1.78613	-0.950489	31.0597	3.27226	0					0.527784	-0.574489
-1.47744	1.78368	-0.948824	31.0593	3.28058	0					0.528617	-0.574489
-1.47661	1.78122	-0.947159	31.0589	3.28891	0					0.529449	-0.574489
-1.47578	1.77877	-0.945494	31.0586	3.29723	0					0.530282	-0.574489
-1.47494	1.77625	-0.943829	31.0582	3.30556	0					0.531114	-0.574489
-1.47411	1.77367	-0.942164	31.0579	3.31388	0					0.531947	-0.574489
-1.47328	1.77108	-0.940499	31.0576	3.32221	0					0.532779	-0.574489
-1.47245	1.76845	-0.938835	31.0574	3.33053	0					0.533612	-0.574489
-1.47161	1.76578	-0.93717	31.0573	3.33886	0					0.534444	-0.574489
-1.47078	1.7631	-0.935505	31.0571	3.34719	0					0.535276	-0.574489
-1.46995	1.76043	-0.93384	31.0569	3.35551	0					0.536109	-0.574489
-1.46912	1.75785	-0.932175	31.0567	3.36384	0					0.536941	-0.574489
-1.46828	1.75557	-0.93051	31.0567	3.37216	0					0.537774	-0.574489
-1.46745	1.75344	-0.928845	31.0566	3.38049	0					0.538606	-0.574489
-1.46662	1.75131	-0.92718	31.0566	3.38881	0					0.539439	-0.574489
-1.46579	1.74862	-0.925515	31.0565	3.39714	0					0.540271	-0.574489
-1.46495	1.74553	-0.92385	31.0564	3.40546	0					0.541104	-0.574489
-1.46412	1.74239	-0.922185	31.0564	3.41379	0					0.541936	-0.574489
-1.46329	1.73925	-0.92052	31.0563	3.42211	0					0.542769	-0.574489
-1.46246	1.73643	-0.918855	31.0562	3.43044	0					0.543601	-0.574489
-1.46162	1.73412	-0.91719	31.0561	3.43877	0					0.544434	-0.574489
-1.46079	1.73198	-0.915525	31.056	3.44709	0					0.545266	-0.574489
-1.45996	1.72988	-0.913861	31.056	3.45542	0					0.546098	-0.574489
-1.45913	1.72785	-0.912196	31.056	3.46374	0					0.546931	-0.574489
-1.45829	1.72586	-0.910531	31.0559	3.47207	0					0.547763	-0.574489
-1.45746	1.72386	-0.908866	31.0558	3.48039	0					0.548596	-0.574489
-1.45663	1.72187	-0.907201	31.0556	3.48872	0					0.549428	-0.574489
-1.4558	1.71966	-0.905536	31.0554	3.49704	0					0.550261	-0.574489
-1.45496	1.71732	-0.903871	31.0553	3.50537	0					0.551093	-0.574489
-1.45413	1.71497	-0.902206	31.0551	3.5137	0					0.551926	-0.574489
-1.4533	1.71231	-0.900541	31.0549	3.52202	0					0.552758	-0.574489
-1.45247	1.70943	-0.898876	31.0548	3.53035	0					0.553591	-0.574489
-1.45163	1.70649	-0.897211	31.0546	3.53867	0					0.554423	-0.574489
-1.4508	1.70357	-0.895546	31.0545	3.547	0					0.555256	-0.574489
-1.44997	1.70085	-0.893881	31.0543	3.55532	0					0.556088	-0.574489
-1.44914	1.69852	-0.892216	31.0541	3.56365	0					0.556921	-0.574489
-1.4483	1.69634	-0.890551	31.0539	3.57197	0					0.557753	-0.574489
-1.44747	1.69414	-0.888886	31.0538	3.5803	0					0.558585	-0.574489
-1.44664	1.69168	-0.887222	31.0538	3.58862	0					0.559418	-0.574489
-1.44581	1.6891	-0.885557	31.0538	3.59695	0					0.560251	-0.574489
-1.44497	1.68653	-0.883892	31.054	3.60527	0					0.561083	-0.574489
-1.44414	1.68396	-0.882227	31.054	3.6136	0					0.561915	-0.574489
-1.44331	1.68155	-0.880562	31.054	3.62193	0					0.562748	-0.574489
-1.44248	1.67933	-0.878897	31.054	3.63025	0					0.56358	-0.574489
-1.44164	1.67713	-0.877232	31.0539	3.63858	0					0.564413	-0.574489
-1.44081	1.67491	-0.875567	31.0536	3.6469	0					0.565245	-0.574489
-1.43998	1.67265	-0.873902	31.0533	3.65523	0					0.566078	-0.574489
-1.43915	1.67036	-0.872237	31.0528	3.66355	0					0.56691	-0.574489
-1.43832	1.66807	-0.870572	31.0523	3.67188	0					0.567743	-0.574489
-1.43748	1.66582	-0.868907	31.0519	3.6802	0					0.568575	-0.574489
-1.43665	1.66376	-0.867242	31.0514	3.68853	0					0.569407	-0.574489
-1.43582	1.66175	-0.865577	31.0509	3.69685	0					0.57024	-0.574489
-1.43498	1.65976	-0.863912	31.0504	3.70518	0					0.571073	-0.574489
-1.43415	1.65711	-0.862248	31.0499	3.71351	0					0.571905	-0.574489
-1.43332	1.6542	-0.860583	31.0494	3.72183	0					0.572737	-0.574489
-1.43249	1.65131	-0.858918	31.049	3.73015	0					0.57357	-0.574489
-1.43165	1.64844	-0.857253	31.0486	3.73848	0					0.574402	-0.574489
-1.43082	1.64561	-0.855588	31.0481	3.74681	0					0.575235	-0.574489
-1.42999	1.64281	-0.853923	31.0476	3.75513	0					0.576067	-0.574489
-1.42916	1.64008	-0.852258	31.0472	3.76346	0					0.5769	-0.574489
-1.42833	1.63756	-0.850593	31.0467	3.77178	0					0.577732	-0.574489
-1.42749	1.6351	-0.848928	31.0463	3.78011	0					0.578565	-0.574489
-1.42666	1.63254	-0.847263	31.0459	3.78843	0					0.579397	-0.574489
-1.42583	1.62986	-0.845598	31.0455	3.79676	0					0.58023	-0.574489
-1.425	1.62717	-0.843933	31.045	3.80508	0					0.581062	-0.574489
-1.42416	1.62494	-0.842268	31.0445	3.81341	0					0.581895	-0.574489
-1.42333	1.6232	-0.840603	31.0439	3.82173	0					0.582727	-0.574489
-1.4225	1.62151	-0.838938	31.0433	3.83006	0					0.58356	-0.574489
-1.42166	1.6197	-0.837273	31.0427	3.83839	0					0.584392	-0.574489
-1.42083	1.6176	-0.835609	31.0421	3.84671	0					0.585224	-0.574489
-1.42	1.61534	-0.833944	31.0415	3.85504	0					0.586057	-0.574489
-1.41917	1.61308	-0.832279	31.0409	3.86336	0					0.58689	-0.574489
-1.41834	1.61078	-0.830614	31.0403	3.87169	0					0.587722	-0.574489
-1.4175	1.60842	-0.828949	31.0397	3.88001	0					0.588554	-0.574489
-1.41667	1.60601	-0.827284	31.0392	3.88834	0					0.589387	-0.574489
-1.41584	1.6036	-0.825619	31.0387	3.89666	0					0.590219	-0.574489
-1.41501	1.60108	-0.823954	31.0383	3.90499	0					0.591052	-0.574489
-1.41417	1.59842	-0.822289	31.0378	3.91331	0					0.591884	-0.574489
-1.41334	1.59573	-0.820624	31.0373	3.92164	0					0.592717	-0.574489
-1.41251	1.59304	-0.818959	31.0369	3.92997	0					0.593549	-0.574489
-1.41168	1.59062	-0.817294	31.0365	3.93829	0					0.594382	-0.574489
-1.41084	1.58846	-0.815629	31.0362	3.94662	0					0.595214	-0.574489
-1.41001	1.58635	-0.813964	31.0359	3.95494	0					0.596046	-0.574489
-1.40918	1.58424	-0.812299	31.0356	3.96327	0					0.596879	-0.574489
-1.40835	1.58214	-0.810635	31.0353	3.97159	0					0.597712	-0.574489
-1.40751	1.58005	-0.80897	31.0352	3.97992	0					0.598544	-0.574489
-1.40668	1.57796	-0.807305	31.0351	3.98824	0					0.599376	-0.574489
-1.40585	1.57588	-0.80564	31.035	3.99657	0					0.600209	-0.574489
-1.40502	1.57404	-0.803975	31.0349	4.00489	0					0.601041	-0.574489
-1.40418	1.57234	-0.80231	31.0347	4.01322	0					0.601874	-0.574489
-1.40335	1.57064	-0.800645	31.0346	4.02154	0					0.602706	-0.574489
-1.40252	1.5686	-0.79898	31.0346	4.02987	0					0.603539	-0.574489
-1.40169	1.56612	-0.797315	31.0345	4.0382	0					0.604371	-0.574489
-1.40085	1.56348	-0.79565	31.0344	4.04652	0					0.605204	-0.574489
-1.40002	1.56085	-0.793985	31.0343	4.05485	0					0.606036	-0.574489
-1.39919	1.55823	-0.79232	31.0341	4.06317	0					0.606869	-0.574489
-1.39836	1.55565	-0.790655	31.034	4.0715	0					0.607701	-0.574489
-1.39752	1.5531	-0.78899	31.0339	4.07982	0					0.608534	-0.574489
-1.39669	1.5506	-0.787326	31.0339	4.08815	0					0.609366	-0.574489
-1.39586	1.54824	-0.785661	31.0339	4.09647	0					0.610198	-0.574489
-1.39503	1.54594	-0.783996	31.0339	4.1048	0					0.611031	-0.574489
-1.39419	1.54365	-0.782331	31.0339	4.11313	0					0.611863	-0.574489
-1.39336	1.54136	-0.780666	31.0339	4.12145	0					0.612696	-0.574489
-1.39253	1.53965	-0.779001	31.0337	4.12978	0					0.613528	-0.574489
-1.3917	1.53824	-0.777336	31.0335	4.1381	0					0.614361	-0.574489
-1.39086	1.53683	-0.775671	31.0333	4.14643	0					0.615193	-0.574489
-1.39003	1.53503	-0.774006	31.0332	4.15475	0					0.616026	-0.574489
-1.3892	1.53299	-0.772341	31.0331	4.16308	0					0.616858	-0.574489
-1.38837	1.53092	-0.770676	31.0331	4.1714	0					0.617691	-0.574489
-1.38753	1.52885	-0.769011	31.0329	4.17973	0					0.618523	-0.574489
-1.3867	1.52678	-0.767346	31.0327	4.18805	0					0.619356	-0.574489
-1.38587	1.52464	-0.765681	31.0324	4.19638	0					0.620188	-0.574489
-1.38504	1.52246	-0.764016	31.0321	4.2047	0					0.621021	-0.574489
-1.3842	1.52028	-0.762352	31.0319	4.21303	0					0.621853	-0.574489
-1.38337	1.51807	-0.760687	31.0315	4.22135	0					0.622685	-0.574489
-1.38254	1.51584	-0.759022	31.0311	4.22968	0					0.623518	-0.574489
-1.38171	1.51361	-0.757357	31.0306	4.23801	0					0.62435	-0.574489
-1.38088	1.51138	-0.755692	31.0303	4.24633	0					0.625183	-0.574489
-1.38004	1.50931	-0.754027	31.03	4.25466	0					0.626015	-0.574489
-1.37921	1.50755	-0.752362	31.0297	4.26298	0					0.626848	-0.574489
-1.37838	1.5059	-0.750697	31.0294	4.27131	0					0.62768	-0.574489
-1.37755	1.50398	-0.749032	31.0292	4.27963	0					0.628513	-0.574489
-1.37671	1.50191	-0.747367	31.0289	4.28796	0					0.629345	-0.574489
-1.37588	1.49985	-0.745702	31.0286	4.29628	0					0.630178	-0.574489
-1.37505	1.49793	-0.744037	31.0282	4.30461	0					0.63101	-0.574489
-1.37421	1.49605	-0.742372	31.0278	4.31293	0					0.631843	-0.574489
-1.37338	1.49418	-0.740707	31.0274	4.32126	0					0.632675	-0.574489
-1.37255	1.49234	-0.739042	31.0269	4.32958	0					0.633507	-0.574489
-1.37172	1.49049	-0.737377	31.0264	4.33791	0					0.63434	-0.574489
-1.37088	1.48844	-0.735713	31.0261	4.34624	0					0.635173	-0.574489
-1.37005	1.48622	-0.734048	31.0258	4.35456	0					0.636005	-0.574489
-1.36922	1.484	-0.732383	31.0254	4.36289	0					0.636837	-0.574489
-1.36839	1.48178	-0.730718	31.0249	4.37121	0					0.63767	-0.574489
-1.36755	1.47955	-0.729053	31.0244	4.37954	0					0.638502	-0.574489
-1.36672	1.47732	-0.727388	31.0241	4.38786	0					0.639335	-0.574489
-1.36589	1.47509	-0.725723	31.0238	4.39619	0					0.640167	-0.574489
-1.36506	1.47289	-0.724058	31.0235	4.40451	0					0.641	-0.574489
-1.36423	1.47077	-0.722393	31.0233	4.41284	0					0.641832	-0.574489
-1.36339	1.46871	-0.720728	31.0232	4.42117	0					0.642665	-0.574489
-1.36256	1.46664	-0.719063	31.023	4.42949	0					0.643497	-0.574489
-1.36173	1.46458	-0.717398	31.0228	4.43782	0					0.64433	-0.574489
-1.36089	1.4628	-0.715733	31.0227	4.44614	0					0.645162	-0.574489
-1.36006	1.46148	-0.714068	31.0227	4.45447	0					0.645995	-0.574489
-1.35923	1.46036	-0.712403	31.0227	4.46279	0					0.646827	-0.574489
-1.3584	1.459	-0.710739	31.0226	4.47112	0					0.64766	-0.574489
-1.35757	1.45742	-0.709074	31.0225	4.47944	0					0.648492	-0.574489
-1.35673	1.45585	-0.707409	31.0224	4.48777	0					0.649324	-0.574489
-1.3559	1.45429	-0.705744	31.0223	4.49609	0					0.650157	-0.574489
-1.35507	1.45269	-0.704079	31.0221	4.50442	0					0.650989	-0.574489
-1.35424	1.45095	-0.702414	31.0221	4.51274	0					0.651822	-0.574489
-1.3534	1.44913	-0.700749	31.0221	4.52107	0					0.652654	-0.574489
-1.35257	1.44724	-0.699084	31.0221	4.5294	0					0.653487	-0.574489
-1.35174	1.44513	-0.697419	31.022	4.53772	0					0.654319	-0.574489
-1.35091	1.44288	-0.695754	31.022	4.54605	0					0.655152	-0.574489
-1.35007	1.44064	-0.694089	31.022	4.55437	0					0.655984	-0.574489
-1.34924	1.43838	-0.692424	31.022	4.5627	0					0.656817	-0.574489
-1.34841	1.43645	-0.690759	31.0219	4.57102	0					0.657649	-0.574489
-1.34758	1.43483	-0.689094	31.0218	4.57935	0					0.658482	-0.574489
-1.34674	1.43324	-0.687429	31.0217	4.58767	0					0.659314	-0.574489
-1.34591	1.43152	-0.685764	31.0217	4.596	0					0.660146	-0.574489
-1.34508	1.42966	-0.6841	31.0218	4.60432	0					0.660979	-0.574489
-1.34425	1.42777	-0.682435	31.0217	4.61265	0					0.661811	-0.574489
-1.34341	1.42587	-0.68077	31.0216	4.62097	0					0.662644	-0.574489
-1.34258	1.42399	-0.679105	31.0215	4.6293	0					0.663476	-0.574489
-1.34175	1.42213	-0.67744	31.0214	4.63763	0					0.664309	-0.574489
-1.34092	1.42029	-0.675775	31.0212	4.64595	0					0.665141	-0.574489
-1.34008	1.41846	-0.67411	31.0209	4.65428	0					0.665974	-0.574489
-1.33925	1.41668	-0.672445	31.0206	4.6626	0					0.666806	-0.574489
-1.33842	1.41492	-0.67078	31.0204	4.67093	0					0.667639	-0.574489
-1.33759	1.41315	-0.669115	31.0202	4.67925	0					0.668471	-0.574489
-1.33675	1.41138	-0.66745	31.02	4.68758	0					0.669304	-0.574489
-1.33592	1.40983	-0.665785	31.0197	4.6959	0					0.670136	-0.574489
-1.33509	1.40848	-0.66412	31.0194	4.70423	0					0.670969	-0.574489
-1.33426	1.40716	-0.662455	31.0191	4.71255	0					0.671801	-0.574489
-1.33342	1.40549	-0.66079	31.0188	4.72088	0					0.672633	-0.574489
-1.33259	1.40346	-0.659126	31.0186	4.72921	0					0.673466	-0.574489
-1.33176	1.40135	-0.657461	31.0184	4.73753	0					0.674299	-0.574489
-1.33093	1.39923	-0.655796	31.0181	4.74586	0					0.675131	-0.574489
-1.33009	1.39715	-0.654131	31.0179	4.75418	0					0.675963	-0.574489
-1.32926	1.39532	-0.652466	31.0176	4.76251	0					0.676796	-0.574489
-1.32843	1.3936	-0.650801	31.0173	4.77083	0					0.677628	-0.574489
-1.3276	1.39193	-0.649136	31.0168	4.77916	0					0.678461	-0.574489
-1.32676	1.39037	-0.647471	31.0164	4.78748	0					0.679293	-0.574489
-1.32593	1.38887	-0.645806	31.016	4.79581	0					0.680126	-0.574489
-1.3251	1.38735	-0.644141	31.0156	4.80413	0					0.680958	-0.574489
-1.32427	1.38584	-0.642476	31.0151	4.81246	0					0.681791	-0.574489
-1.32343	1.38429	-0.640811	31.0146	4.82078	0					0.682623	-0.574489
-1.3226	1.38266	-0.639146	31.0142	4.82911	0					0.683456	-0.574489
-1.32177	1.3811	-0.637481	31.0137	4.83744	0					0.684288	-0.574489
-1.32094	1.37934	-0.635816	31.0132	4.84576	0					0.685121	-0.574489
-1.3201	1.37726	-0.634151	31.0127	4.85409	0					0.685953	-0.574489
-1.31927	1.37505	-0.632487	31.0123	4.86241	0					0.686785	-0.574489
-1.31844	1.37282	-0.630822	31.012	4.87074	0					0.687618	-0.574489
-1.31761	1.37058	-0.629157	31.0117	4.87906	0					0.68845	-0.574489
-1.31678	1.36852	-0.627492	31.0115	4.88739	0					0.689283	-0.574489
-1.31594	1.36672	-0.625827	31.0113	4.89571	0					0.690115	-0.574489
-1.31511	1.36493	-0.624162	31.0111	4.90404	0					0.690948	-0.574489
-1.31428	1.36314	-0.622497	31.011	4.91236	0					0.69178	-0.574489
-1.31344	1.36135	-0.620832	31.0109	4.92069	0					0.692613	-0.574489
-1.31261	1.35956	-0.619167	31.0107	4.92901	0					0.693445	-0.574489
-1.31178	1.35777	-0.617502	31.0105	4.93734	0					0.694278	-0.574489
-1.31095	1.35604	-0.615837	31.0102	4.94567	0					0.69511	-0.574489
-1.31011	1.35451	-0.614172	31.0102	4.95399	0					0.695943	-0.574489
-1.30928	1.35315	-0.612507	31.0102	4.96232	0					0.696775	-0.574489
-1.30845	1.35163	-0.610842	31.01	4.97064	0					0.697608	-0.574489
-1.30762	1.34986	-0.609177	31.0098	4.97897	0					0.69844	-0.574489
-1.30679	1.34804	-0.607513	31.0098	4.98729	0					0.699272	-0.574489
-1.30595	1.34623	-0.605848	31.0097	4.99562	0					0.700105	-0.574489
-1.30512	1.34441	-0.604183	31.0096	5.00394	0					0.700938	-0.574489
-1.30429	1.34268	-0.602518	31.0096	5.01227	0					0.70177	-0.574489
-1.30346	1.34112	-0.600853	31.0095	5.0206	0					0.702602	-0.574489
-1.30262	1.3396	-0.599188	31.0093	5.02892	0					0.703435	-0.574489
-1.30179	1.33813	-0.597523	31.0092	5.03725	0					0.704267	-0.574489
-1.30096	1.33668	-0.595858	31.009	5.04557	0					0.7051	-0.574489
-1.30012	1.33523	-0.594193	31.0088	5.0539	0					0.705932	-0.574489
-1.29929	1.33379	-0.592528	31.0083	5.06222	0					0.706765	-0.574489
-1.29846	1.33233	-0.590863	31.0079	5.07055	0					0.707597	-0.574489
-1.29763	1.33084	-0.589198	31.0075	5.07887	0					0.70843	-0.574489
-1.29679	1.32932	-0.587533	31.0073	5.0872	0					0.709262	-0.574489
-1.29596	1.32771	-0.585868	31.0069	5.09552	0					0.710094	-0.574489
-1.29513	1.32598	-0.584203	31.0066	5.10385	0					0.710927	-0.574489
-1.2943	1.32424	-0.582539	31.0063	5.11217	0					0.71176	-0.574489
-1.29347	1.32249	-0.580874	31.0061	5.1205	0					0.712592	-0.574489
-1.29263	1.32075	-0.579209	31.0059	5.12882	0					0.713424	-0.574489
-1.2918	1.3193	-0.577544	31.0056	5.13715	0					0.714257	-0.574489
-1.29097	1.31824	-0.575879	31.0053	5.14548	0					0.715089	-0.574489
-1.29014	1.31726	-0.574214	31.0049	5.1538	0					0.715922	-0.574489
-1.2893	1.31608	-0.572549	31.0047	5.16213	0					0.716754	-0.574489
-1.28847	1.31474	-0.570884	31.0045	5.17045	0					0.717587	-0.574489
-1.28764	1.3134	-0.569219	31.0042	5.17878	0					0.718419	-0.574489
-1.28681	1.31206	-0.567554	31.0039	5.1871	0					0.719252	-0.574489
-1.28597	1.31067	-0.565889	31.0036	5.19543	0					0.720084	-0.574489
-1.28514	1.30919	-0.564224	31.0036	5.20375	0					0.720917	-0.574489
-1.28431	1.30764	-0.562559	31.0037	5.21208	0					0.721749	-0.574489
-1.28348	1.306	-0.560894	31.0036	5.22041	0					0.722582	-0.574489
-1.28264	1.30424	-0.559229	31.0037	5.22873	0					0.723414	-0.574489
-1.28181	1.30245	-0.557564	31.0037	5.23706	0					0.724247	-0.574489
-1.28098	1.30065	-0.5559	31.0037	5.24538	0					0.725079	-0.574489
-1.28015	1.29886	-0.554235	31.0036	5.25371	0					0.725911	-0.574489
-1.27931	1.29736	-0.55257	31.0036	5.26203	0					0.726744	-0.574489
-1.27848	1.29611	-0.550905	31.0037	5.27036	0					0.727576	-0.574489
-1.27765	1.29486	-0.54924	31.0037	5.27868	0					0.728409	-0.574489
-1.27682	1.2935	-0.547575	31.0037	5.28701	0					0.729241	-0.574489
-1.27598	1.29207	-0.54591	31.0037	5.29533	0					0.730074	-0.574489
-1.27515	1.29064	-0.544245	31.0037	5.30366	0					0.730906	-0.574489
-1.27432	1.28921	-0.54258	31.0038	5.31198	0					0.731739	-0.574489
-1.27349	1.28777	-0.540915	31.0038	5.32031	0					0.732571	-0.574489
-1.27265	1.28633	-0.53925	31.0037	5.32864	0					0.733404	-0.574489
-1.27182	1.28489	-0.537585	31.0037	5.33696	0					0.734236	-0.574489
-1.27099	1.2834	-0.53592	31.0037	5.34529	0					0.735069	-0.574489
-1.27016	1.28183	-0.534256	31.0038	5.35361	0					0.735901	-0.574489
-1.26932	1.28024	-0.532591	31.0037	5.36194	0					0.736733	-0.574489
-1.26849	1.27874	-0.530926	31.0034	5.37026	0					0.737566	-0.574489
-1.26766	1.2773	-0.529261	31.0032	5.37859	0					0.738398	-0.574489
-1.26683	1.27594	-0.527596	31.0031	5.38691	0					0.739231	-0.574489
-1.26599	1.27475	-0.525931	31.0029	5.39524	0					0.740063	-0.574489
-1.26516	1.2736	-0.524266	31.0027	5.40356	0					0.740896	-0.574489
-1.26433	1.27237	-0.522601	31.0025	5.41189	0					0.741728	-0.574489
-1.2635	1.27089	-0.520936	31.0023	5.42021	0					0.742561	-0.574489
-1.26266	1.26933	-0.519271	31.0021	5.42854	0					0.743393	-0.574489
-1.26183	1.26777	-0.517606	31.0019	5.43687	0					0.744226	-0.574489
-1.261	1.2662	-0.515941	31.0016	5.44519	0					0.745058	-0.574489
-1.26017	1.26461	-0.514276	31.0012	5.45352	0					0.745891	-0.574489
-1.25933	1.26297	-0.512611	31.0008	5.46184	0					0.746723	-0.574489
-1.2585	1.26134	-0.510946	31.0005	5.47017	0					0.747555	-0.574489
-1.25767	1.25976	-0.509281	31.0001	5.47849	0					0.748388	-0.574489
-1.25684	1.2583	-0.507617	30.9997	5.48682	0					0.749221	-0.574489
-1.25601	1.25684	-0.505952	30.9993	5.49514	0					0.750053	-0.574489
-1.25517	1.25538	-0.504287	30.9989	5.50347	0					0.750885	-0.574489
-1.25434	1.25398	-0.502622	30.9985	5.51179	0					0.751718	-0.574489
-1.25351	1.25271	-0.500957	30.9981	5.52012	0					0.75255	-0.574489
-1.25267	1.25148	-0.499292	30.9977	5.52844	0					0.753383	-0.574489
-1.25184	1.25008	-0.497627	30.9974	5.53677	0					0.754215	-0.574489
-1.25101	1.24829	-0.495962	30.997	5.5451	0					0.755048	-0.574489
-1.25018	1.24632	-0.494297	30.9967	5.55342	0					0.75588	-0.574489
-1.24934	1.24435	-0.492632	30.9965	5.56175	0					0.756713	-0.574489
-1.24851	1.24241	-0.490967	30.9962	5.57007	0					0.757545	-0.574489
-1.24768	1.24063	-0.489302	30.9958	5.5784	0					0.758378	-0.574489
-1.24685	1.23906	-0.487637	30.9955	5.58672	0					0.75921	-0.574489
-1.24601	1.23744	-0.485972	30.9953	5.59505	0					0.760043	-0.574489
-1.24518	1.2357	-0.484307	30.995	5.60337	0					0.760875	-0.574489
-1.24435	1.23385	-0.482643	30.9948	5.6117	0					0.761708	-0.574489
-1.24352	1.232	-0.480978	30.9945	5.62003	0					0.76254	-0.574489
-1.24269	1.23013	-0.479313	30.9941	5.62835	0					0.763372	-0.574489
-1.24185	1.22835	-0.477648	30.9938	5.63668	0					0.764205	-0.574489
-1.24102	1.22669	-0.475983	30.9934	5.645	0					0.765037	-0.574489
-1.24019	1.22509	-0.474318	30.9932	5.65333	0					0.76587	-0.574489
-1.23935	1.22343	-0.472653	30.9929	5.66165	0					0.766702	-0.574489
-1.23852	1.22156	-0.470988	30.9926	5.66998	0					0.767535	-0.574489
-1.23769	1.21948	-0.469323	30.9924	5.6783	0					0.768367	-0.574489
-1.23686	1.21739	-0.467658	30.9922	5.68663	0					0.7692	-0.574489
-1.23602	1.2153	-0.465993	30.9921	5.69495	0					0.770032	-0.574489
-1.23519	1.2133	-0.464328	30.992	5.70328	0					0.770865	-0.574489
-1.23436	1.21141	-0.462663	30.9917	5.7116	0					0.771697	-0.574489
-1.23353	1.2095	-0.460998	30.9915	5.71993	0					0.77253	-0.574489
-1.2327	1.20759	-0.459333	30.9912	5.72825	0					0.773362	-0.574489
-1.23186	1.20567	-0.457668	30.9909	5.73658	0					0.774194	-0.574489
-1.23103	1.20373	-0.456004	30.9905	5.74491	0					0.775027	-0.574489
-1.2302	1.2018	-0.454339	30.9901	5.75323	0					0.775859	-0.574489
-1.22937	1.19991	-0.452674	30.9897	5.76156	0					0.776692	-0.574489
-1.22853	1.19811	-0.451009	30.9895	5.76988	0					0.777524	-0.574489
-1.2277	1.19634	-0.449344	30.9891	5.77821	0					0.778357	-0.574489
-1.22687	1.1946	-0.447679	30.9888	5.78653	0					0.779189	-0.574489
-1.22604	1.19294	-0.446014	30.9888	5.79486	0					0.780022	-0.574489
-1.2252	1.19136	-0.444349	30.9886	5.80319	0					0.780854	-0.574489
-1.22437	1.18978	-0.442684	30.9885	5.81151	0					0.781687	-0.574489
-1.22354	1.18819	-0.441019	30.9884	5.81984	0					0.782519	-0.574489
-1.22271	1.18676	-0.439354	30.9883	5.82816	0					0.783352	-0.574489
-1.22187	1.18552	-0.437689	30.9882	5.83649	0					0.784184	-0.574489
-1.22104	1.18435	-0.436024	30.9882	5.84481	0					0.785017	-0.574489
-1.22021	1.18313	-0.434359	30.9881	5.85314	0					0.785849	-0.574489
-1.21938	1.18185	-0.432694	30.9879	5.86146	0					0.786681	-0.574489
-1.21854	1.18057	-0.43103	30.9878	5.86979	0					0.787514	-0.574489
-1.21771	1.17928	-0.429365	30.9876	5.87811	0					0.788347	-0.574489
-1.21688	1.17799	-0.4277	30.9873	5.88644	0					0.789179	-0.574489
-1.21605	1.17663	-0.426035	30.9869	5.89476	0					0.790011	-0.574489
-1.21521	1.17525	-0.42437	30.9867	5.90309	0					0.790844	-0.574489
-1.21438	1.17392	-0.422705	30.9863	5.91141	0					0.791676	-0.574489
-1.21355	1.17249	-0.42104	30.9859	5.91974	0					0.792509	-0.574489
-1.21272	1.17081	-0.419375	30.9856	5.92807	0					0.793341	-0.574489
-1.21188	1.1691	-0.41771	30.9851	5.93639	0					0.794174	-0.574489
-1.21105	1.16739	-0.416045	30.9847	5.94472	0					0.795006	-0.574489
-1.21022	1.16578	-0.41438	30.9845	5.95304	0					0.795839	-0.574489
-1.20939	1.16459	-0.412715	30.9843	5.96137	0					0.796671	-0.574489
-1.20855	1.16361	-0.41105	30.9839	5.96969	0					0.797504	-0.574489
-1.20772	1.16253	-0.409385	30.9836	5.97802	0					0.798336	-0.574489
-1.20689	1.16116	-0.40772	30.9833	5.98634	0					0.799169	-0.574489
-1.20606	1.15972	-0.406055	30.9831	5.99467	0					0.800001	-0.574489
-1.20522	1.15829	-0.404391	30.9829	6.00299	0					0.800833	-0.574489
-1.20439	1.15687	-0.402726	30.9828	6.01132	0					0.801666	-0.574489
-1.20356	1.15557	-0.401061	30.9826	6.01964	0					0.802498	-0.574489
-1.20273	1.15442	-0.399396	30.9823	6.02797	0					0.803331	-0.574489
-1.20189	1.15322	-0.397731	30.9821	6.0363	0					0.804163	-0.574489
-1.20106	1.15183	-0.396066	30.9819	6.04462	0					0.804996	-0.574489
-1.20023	1.15012	-0.394401	30.9817	6.05295	0					0.805828	-0.574489
-1.1994	1.14841	-0.392736	30.9815	6.06127	0					0.806661	-0.574489
-1.19856	1.1467	-0.391071	30.9814	6.0696	0					0.807493	-0.574489
-1.19773	1.14501	-0.389406	30.9813	6.07792	0					0.808326	-0.574489
-1.1969	1.14351	-0.387741	30.9811	6.08625	0					0.809158	-0.574489
-1.19607	1.14228	-0.386076	30.9807	6.09457	0					0.809991	-0.574489
-1.19523	1.14105	-0.384411	30.9805	6.1029	0					0.810823	-0.574489
-1.1944	1.13985	-0.382746	30.9805	6.11122	0					0.811656	-0.574489
-1.19357	1.13866	-0.381081	30.9803	6.11955	0					0.812488	-0.574489
-1.19274	1.13747	-0.379417	30.9802	6.12788	0					0.81332	-0.574489
-1.1919	1.13628	-0.377752	30.98	6.1362	0					0.814153	-0.574489
-1.19107	1.13509	-0.376087	30.9799	6.14453	0					0.814986	-0.574489
-1.19024	1.13392	-0.374422	30.9798	6.15285	0					0.815818	-0.574489
-1.18941	1.13276	-0.372757	30.9796	6.16118	0					0.81665	-0.574489
-1.18857	1.13167	-0.371092	30.9793	6.1695	0					0.817483	-0.574489
-1.18774	1.13071	-0.369427	30.979	6.17783	0					0.818315	-0.574489
-1.18691	1.12974	-0.367762	30.9788	6.18615	0					0.819148	-0.574489
-1.18608	1.12878	-0.366097	30.9785	6.19448	0					0.81998	-0.574489
-1.18525	1.1278	-0.364432	30.9782	6.2028	0					0.820813	-0.574489
-1.18441	1.12675	-0.362767	30.9781	6.21113	0					0.821645	-0.574489
-1.18358	1.12561	-0.361102	30.9778	6.21945	0					0.822478	-0.574489
-1.18275	1.12427	-0.359437	30.9775	6.22778	0					0.82331	-0.574489
-1.18192	1.12242	-0.357772	30.9771	6.23611	0					0.824142	-0.574489
-1.18108	1.12034	-0.356107	30.9769	6.24443	0					0.824975	-0.574489
-1.18025	1.11826	-0.354442	30.9764	6.25276	0					0.825808	-0.574489
-1.17942	1.11618	-0.352778	30.9761	6.26108	0					0.82664	-0.574489
-1.17858	1.11414	-0.351113	30.9757	6.26941	0					0.827472	-0.574489
-1.17775	1.11217	-0.349448	30.9755	6.27773	0					0.828305	-0.574489
-1.17692	1.11021	-0.347783	30.9752	6.28606	0					0.829137	-0.574489
-1.17609	1.10831	-0.346118	30.9748	6.29438	0					0.82997	-0.574489
-1.17525	1.10652	-0.344453	30.9745	6.30271	0					0.830802	-0.574489
-1.17442	1.10473	-0.342788	30.9743	6.31103	0					0.831635	-0.574489
-1.17359	1.10295	-0.341123	30.9739	6.31936	0					0.832467	-0.574489
-1.17276	1.10119	-0.339458	30.9735	6.32768	0					0.8333	-0.574489
-1.17192	1.09954	-0.337793	30.9731	6.33601	0					0.834132	-0.574489
-1.17109	1.09801	-0.336128	30.9729	6.34434	0					0.834965	-0.574489
-1.17026	1.09642	-0.334463	30.9727	6.35266	0					0.835797	-0.574489
-1.16943	1.09472	-0.332798	30.9724	6.36099	0					0.83663	-0.574489
-1.1686	1.09295	-0.331133	30.9721	6.36931	0					0.837462	-0.574489
-1.16776	1.09116	-0.329468	30.9718	6.37764	0					0.838295	-0.574489
-1.16693	1.08939	-0.327804	30.9715	6.38596	0					0.839127	-0.574489
-1.1661	1.08777	-0.326139	30.9713	6.39429	0					0.839959	-0.574489
-1.16527	1.0864	-0.324474	30.971	6.40261	0					0.840792	-0.574489
-1.16443	1.08506	-0.322809	30.9708	6.41094	0					0.841624	-0.574489
-1.1636	1.08354	-0.321144	30.9706	6.41927	0					0.842457	-0.574489
-1.16277	1.08182	-0.319479	30.9704	6.42759	0					0.843289	-0.574489
-1.16194	1.08017	-0.317814	30.9702	6.43592	0					0.844122	-0.574489
-1.1611	1.07862	-0.316149	30.97	6.44424	0					0.844954	-0.574489
-1.16027	1.07709	-0.314484	30.9696	6.45257	0					0.845787	-0.574489
-1.15944	1.0756	-0.312819	30.9694	6.46089	0					0.846619	-0.574489
-1.15861	1.07443	-0.311154	30.9689	6.46922	0					0.847452	-0.574489
-1.15777	1.07329	-0.309489	30.9686	6.47754	0					0.848284	-0.574489
-1.15694	1.07235	-0.307824	30.9683	6.48587	0					0.849117	-0.574489
-1.15611	1.07152	-0.306159	30.9682	6.49419	0					0.849949	-0.574489
-1.15528	1.07068	-0.304495	30.9681	6.50252	0					0.850781	-0.574489
-1.15444	1.06984	-0.30283	30.9679	6.51084	0					0.851614	-0.574489
-1.15361	1.069	-0.301165	30.9677	6.51917	0					0.852446	-0.574489
-1.15278	1.06814	-0.2995	30.9676	6.5275	0					0.853279	-0.574489
-1.15195	1.06727	-0.297835	30.9672	6.53582	0					0.854111	-0.574489
-1.15111	1.06633	-0.29617	30.967	6.54415	0					0.854944	-0.574489
-1.15028	1.06518	-0.294505	30.9668	6.55247	0					0.855776	-0.574489
-1.14945	1.06403	-0.29284	30.9666	6.5608	0					0.856609	-0.574489
-1.14862	1.06289	-0.291175	30.9665	6.56912	0					0.857441	-0.574489
-1.14778	1.06174	-0.28951	30.9664	6.57745	0					0.858274	-0.574489
-1.14695	1.06054	-0.287845	30.9662	6.58577	0					0.859106	-0.574489
-1.14612	1.0592	-0.28618	30.9661	6.5941	0					0.859939	-0.574489
-1.14529	1.05786	-0.284515	30.9661	6.60242	0					0.860771	-0.574489
-1.14445	1.05657	-0.28285	30.9661	6.61075	0					0.861603	-0.574489
-1.14362	1.05531	-0.281185	30.966	6.61907	0					0.862436	-0.574489
-1.14279	1.05405	-0.279521	30.966	6.6274	0					0.863269	-0.574489
-1.14196	1.05278	-0.277856	30.9661	6.63573	0					0.864101	-0.574489
-1.14112	1.05166	-0.276191	30.9661	6.64405	0					0.864933	-0.574489
-1.14029	1.05106	-0.274526	30.9661	6.65238	0					0.865766	-0.574489
-1.13946	1.05071	-0.272861	30.966	6.6607	0					0.866598	-0.574489
-1.13863	1.05015	-0.271196	30.9661	6.66903	0					0.867431	-0.574489
-1.13779	1.04923	-0.269531	30.9661	6.67735	0					0.868263	-0.574489
-1.13696	1.04833	-0.267866	30.9662	6.68568	0					0.869096	-0.574489
-1.13613	1.04742	-0.266201	30.9661	6.694	0					0.869928	-0.574489
-1.1353	1.04651	-0.264536	30.9661	6.70233	0					0.870761	-0.574489
-1.13446	1.04557	-0.262871	30.966	6.71065	0					0.871593	-0.574489
-1.13363	1.04449	-0.261206	30.9661	6.71898	0					0.872426	-0.574489
-1.1328	1.04327	-0.259541	30.9661	6.72731	0					0.873258	-0.574489
-1.13197	1.04165	-0.257876	30.9663	6.73563	0					0.874091	-0.574489
-1.13114	1.03988	-0.256211	30.9664	6.74396	0					0.874923	-0.574489
-1.1303	1.03811	-0.254546	30.9665	6.75228	0					0.875756	-0.574489
-1.12947	1.03634	-0.252882	30.9664	6.76061	0					0.876588	-0.574489
-1.12864	1.03461	-0.251217	30.9664	6.76893	0					0.87742	-0.574489
-1.1278	1.033	-0.249552	30.9664	6.77726	0					0.878253	-0.574489
-1.12697	1.03148	-0.247887	30.9663	6.78558	0					0.879085	-0.574489
-1.12614	1.02999	-0.246222	30.9661	6.79391	0					0.879918	-0.574489
-1.12531	1.02856	-0.244557	30.9659	6.80223	0					0.88075	-0.574489
-1.12447	1.02711	-0.242892	30.9658	6.81056	0					0.881583	-0.574489
-1.12364	1.02567	-0.241227	30.9657	6.81888	0					0.882415	-0.574489
-1.12281	1.02425	-0.239562	30.9656	6.82721	0					0.883248	-0.574489
-1.12198	1.02296	-0.237897	30.9655	6.83554	0					0.88408	-0.574489
-1.12115	1.02193	-0.236232	30.9655	6.84386	0					0.884913	-0.574489
-1.12031	1.02085	-0.234567	30.9654	6.85219	0					0.885745	-0.574489
-1.11948	1.01964	-0.232902	30.9655	6.86051	0					0.886578	-0.574489
-1.11865	1.01841	-0.231237	30.9656	6.86884	0					0.88741	-0.574489
-1.11782	1.01719	-0.229572	30.9655	6.87716	0					0.888242	-0.574489
-1.11698	1.01596	-0.227908	30.9652	6.88549	0					0.889075	-0.574489
-1.11615	1.01466	-0.226243	30.9652	6.89381	0					0.889907	-0.574489
-1.11532	1.01317	-0.224578	30.9651	6.90214	0					0.89074	-0.574489
-1.11448	1.01162	-0.222913	30.965	6.91046	0					0.891572	-0.574489
-1.11365	1.01011	-0.221248	30.9649	6.91879	0					0.892405	-0.574489
-1.11282	1.00864	-0.219583	30.9647	6.92711	0					0.893237	-0.574489
-1.11199	1.00717	-0.217918	30.9643	6.93544	0					0.89407	-0.574489
-1.11115	1.00571	-0.216253	30.9642	6.94377	0					0.894902	-0.574489
-1.11032	1.00424	-0.214588	30.9639	6.95209	0					0.895735	-0.574489
-1.10949	1.00287	-0.212923	30.9636	6.96042	0					0.896567	-0.574489
-1.10866	1.00172	-0.211258	30.9633	6.96874	0					0.8974	-0.574489
-1.10783	1.00065	-0.209593	30.9631	6.97707	0					0.898232	-0.574489
-1.10699	0.999634	-0.207928	30.9626	6.98539	0					0.899065	-0.574489
-1.10616	0.998543	-0.206263	30.9622	6.99372	0					0.899897	-0.574489
-1.10533	0.997406	-0.204598	30.9617	7.00204	0					0.900729	-0.574489
-1.1045	0.996272	-0.202934	30.9613	7.01037	0					0.901562	-0.574489
-1.10366	0.995131	-0.201269	30.9609	7.0187	0					0.902395	-0.574489
-1.10283	0.99395	-0.199604	30.9605	7.02702	0					0.903227	-0.574489
-1.102	0.992681	-0.197939	30.9602	7.03535	0					0.904059	-0.574489
-1.10117	0.99101	-0.196274	30.96	7.04367	0					0.904892	-0.574489
-1.10033	0.988995	-0.194609	30.9595	7.052	0					0.905724	-0.574489
-1.0995	0.986984	-0.192944	30.9592	7.06032	0					0.906557	-0.574489
-1.09867	0.984975	-0.191279	30.959	7.06865	0					0.907389	-0.574489
-1.09784	0.98298	-0.189614	30.9588	7.07697	0					0.908222	-0.574489
-1.097	0.981156	-0.187949	30.9584	7.0853	0					0.909054	-0.574489
-1.09617	0.979729	-0.186284	30.9582	7.09362	0					0.909887	-0.574489
-1.09534	0.978381	-0.184619	30.9576	7.10195	0					0.910719	-0.574489
-1.09451	0.977489	-0.182954	30.9572	7.11027	0					0.911552	-0.574489
-1.09367	0.976593	-0.181289	30.9567	7.1186	0					0.912384	-0.574489
-1.09284	0.975704	-0.179624	30.9564	7.12692	0					0.913217	-0.574489
-1.09201	0.974809	-0.177959	30.9562	7.13525	0					0.914049	-0.574489
-1.09118	0.973995	-0.176295	30.9559	7.14358	0					0.914881	-0.574489
-1.09034	0.973617	-0.17463	30.9555	7.1519	0					0.915714	-0.574489
-1.08951	0.973375	-0.172965	30.9553	7.16023	0					0.916546	-0.574489
-1.08868	0.972861	-0.1713	30.9553	7.16855	0					0.917379	-0.574489
-1.08785	0.971766	-0.169635	30.9551	7.17688	0					0.918211	-0.574489
-1.08701	0.970676	-0.16797	30.9548	7.1852	0					0.919044	-0.574489
-1.08618	0.969585	-0.166305	30.9546	7.19353	0					0.919876	-0.574489
-1.08535	0.968492	-0.16464	30.9544	7.20185	0					0.920709	-0.574489
-1.08452	0.967368	-0.162975	30.9541	7.21018	0					0.921541	-0.574489
-1.08368	0.966195	-0.16131	30.9539	7.21851	0					0.922374	-0.574489
-1.08285	0.965011	-0.159645	30.9537	7.22683	0					0.923206	-0.574489
-1.08202	0.963756	-0.15798	30.9535	7.23516	0					0.924039	-0.574489
-1.08119	0.962483	-0.156315	30.9533	7.24348	0					0.924871	-0.574489
-1.08035	0.961213	-0.15465	30.9532	7.25181	0					0.925704	-0.574489
-1.07952	0.959936	-0.152985	30.953	7.26013	0					0.926536	-0.574489
-1.07869	0.958691	-0.151321	30.9528	7.26846	0					0.927368	-0.574489
-1.07786	0.957585	-0.149656	30.9528	7.27678	0					0.928201	-0.574489
-1.07702	0.956489	-0.147991	30.9528	7.28511	0					0.929034	-0.574489
-1.07619	0.955296	-0.146326	30.9527	7.29343	0					0.929866	-0.574489
-1.07536	0.954017	-0.144661	30.9526	7.30176	0					0.930698	-0.574489
-1.07453	0.952742	-0.142996	30.9524	7.31008	0					0.931531	-0.574489
-1.07369	0.951462	-0.141331	30.9524	7.31841	0					0.932363	-0.574489
-1.07286	0.95017	-0.139666	30.9522	7.32674	0					0.933196	-0.574489
-1.07203	0.948839	-0.138001	30.9521	7.33506	0					0.934028	-0.574489
-1.0712	0.947458	-0.136336	30.952	7.34339	0					0.934861	-0.574489
-1.07036	0.946117	-0.134671	30.9518	7.35171	0					0.935693	-0.574489
-1.06953	0.944877	-0.133006	30.9518	7.36004	0					0.936526	-0.574489
-1.0687	0.94364	-0.131341	30.9517	7.36836	0					0.937358	-0.574489
-1.06787	0.942401	-0.129676	30.9515	7.37669	0					0.93819	-0.574489
-1.06703	0.941167	-0.128011	30.9514	7.38501	0					0.939023	-0.574489
-1.0662	0.939913	-0.126346	30.9513	7.39334	0					0.939856	-0.574489
-1.06537	0.938619	-0.124682	30.951	7.40166	0					0.940688	-0.574489
-1.06454	0.93726	-0.123017	30.9506	7.40999	0					0.94152	-0.574489
-1.0637	0.9357	-0.121352	30.9502	7.41831	0					0.942353	-0.574489
-1.06287	0.933997	-0.119687	30.9501	7.42664	0					0.943185	-0.574489
-1.06204	0.93229	-0.118022	30.9499	7.43497	0					0.944018	-0.574489
-1.06121	0.930587	-0.116357	30.9497	7.44329	0					0.94485	-0.574489
-1.06038	0.929001	-0.114692	30.9494	7.45162	0					0.945683	-0.574489
-1.05954	0.927814	-0.113027	30.949	7.45994	0					0.946515	-0.574489
-1.05871	0.926905	-0.111362	30.9486	7.46827	0					0.947348	-0.574489
-1.05788	0.925862	-0.109697	30.948	7.47659	0					0.94818	-0.574489
-1.05705	0.924499	-0.108032	30.9477	7.48492	0					0.949013	-0.574489
-1.05621	0.923108	-0.106367	30.9472	7.49324	0					0.949845	-0.574489
-1.05538	0.921751	-0.104702	30.9467	7.50157	0					0.950678	-0.574489
-1.05455	0.92048	-0.103037	30.9464	7.50989	0					0.95151	-0.574489
-1.05371	0.919202	-0.101372	30.9458	7.51822	0					0.952343	-0.574489
-1.05288	0.917364	-0.099708	30.9454	7.52655	0					0.953175	-0.574489
-1.05205	0.915449	-0.098043	30.945	7.53487	0					0.954007	-0.574489
-1.05122	0.913867	-0.096378	30.9447	7.5432	0					0.95484	-0.574489
-1.05038	0.912498	-0.094713	30.9442	7.55152	0					0.955672	-0.574489
-1.04955	0.911126	-0.093048	30.9438	7.55985	0					0.956505	-0.574489
-1.04872	0.909751	-0.091383	30.9434	7.56817	0					0.957337	-0.574489
-1.04789	0.908388	-0.089718	30.943	7.5765	0					0.95817	-0.574489
-1.04706	0.907241	-0.088053	30.9423	7.58482	0					0.959002	-0.574489
-1.04622	0.906749	-0.086388	30.9416	7.59315	0					0.959835	-0.574489
-1.04539	0.906233	-0.084723	30.9409	7.60147	0					0.960667	-0.574489
-1.04456	0.905426	-0.083058	30.9404	7.6098	0					0.9615	-0.574489
-1.04373	0.904549	-0.081393	30.9399	7.61813	0					0.962332	-0.574489
-1.04289	0.90367	-0.079728	30.9395	7.62645	0					0.963165	-0.574489
-1.04206	0.902791	-0.078063	30.9389	7.63478	0					0.963997	-0.574489
-1.04123	0.901919	-0.076398	30.9383	7.6431	0					0.964829	-0.574489
-1.04039	0.901115	-0.074733	30.9378	7.65143	0					0.965662	-0.574489
-1.03956	0.900351	-0.073069	30.9375	7.65975	0					0.966495	-0.574489
-1.03873	0.899731	-0.071404	30.937	7.66808	0					0.967327	-0.574489
-1.0379	0.899287	-0.069739	30.9366	7.6764	0					0.968159	-0.574489
-1.03707	0.898844	-0.068074	30.9363	7.68473	0					0.968992	-0.574489
-1.03623	0.898399	-0.066409	30.9359	7.69305	0					0.969824	-0.574489
-1.0354	0.897965	-0.064744	30.9355	7.70138	0					0.970657	-0.574489
-1.03457	0.897615	-0.063079	30.935	7.7097	0					0.971489	-0.574489
-1.03374	0.897373	-0.061414	30.9347	7.71803	0					0.972322	-0.574489
-1.0329	0.897083	-0.059749	30.9343	7.72636	0					0.973154	-0.574489
-1.03207	0.896439	-0.058084	30.9339	7.73468	0					0.973987	-0.574489
-1.03124	0.895566	-0.056419	30.9336	7.74301	0					0.974819	-0.574489
-1.03041	0.894694	-0.054754	30.9333	7.75133	0					0.975652	-0.574489
-1.02957	0.893827	-0.053089	30.933	7.75966	0					0.976484	-0.574489
-1.02874	0.892932	-0.051425	30.9327	7.76798	0					0.977317	-0.574489
-1.02791	0.891911	-0.04976	30.9325	7.77631	0					0.978149	-0.574489
-1.02708	0.890901	-0.048095	30.9325	7.78463	0					0.978981	-0.574489
-1.02624	0.889816	-0.04643	30.9324	7.79296	0					0.979814	-0.574489
-1.02541	0.888259	-0.044765	30.9324	7.80128	0					0.980646	-0.574489
-1.02458	0.886602	-0.0431	30.9322	7.80961	0					0.981479	-0.574489
-1.02375	0.884937	-0.041435	30.9321	7.81794	0					0.982311	-0.574489
-1.02291	0.883315	-0.03977	30.9319	7.82626	0					0.983144	-0.574489
-1.02208	0.881893	-0.038105	30.9315	7.83459	0					0.983976	-0.574489
-1.02125	0.880643	-0.03644	30.9313	7.84291	0					0.984809	-0.574489
-1.02042	0.879447	-0.034775	30.931	7.85124	0					0.985641	-0.574489
-1.01958	0.878633	-0.03311	30.9308	7.85956	0					0.986474	-0.574489
-1.01875	0.878128	-0.031445	30.9306	7.86789	0					0.987306	-0.574489
-1.01792	0.877621	-0.02978	30.9306	7.87621	0					0.988139	-0.574489
-1.01709	0.877114	-0.028115	30.9305	7.88454	0					0.988971	-0.574489
-1.01625	0.87669	-0.02645	30.9304	7.89286	0					0.989804	-0.574489
-1.01542	0.876626	-0.024786	30.9304	7.90119	0					0.990636	-0.574489
-1.01459	0.876583	-0.023121	30.9304	7.90951	0					0.991468	-0.574489
-1.01376	0.876287	-0.021456	30.9303	7.91784	0					0.992301	-0.574489
-1.01292	0.875286	-0.019791	30.9303	7.92617	0					0.993133	-0.574489
-1.01209	0.874286	-0.018126	30.9303	7.93449	0					0.993966	-0.574489
-1.01126	0.873292	-0.016461	30.9303	7.94282	0					0.994798	-0.574489
-1.01043	0.872222	-0.014796	30.9301	7.95114	0					0.995631	-0.574488
-1.00959	0.87084	-0.013131	30.9302	7.95947	0					0.996463	-0.574488
-1.00876	0.869286	-0.011466	30.9301	7.96779	0					0.997296	-0.574488
-1.00793	0.867761	-0.009801	30.9298	7.97612	0					0.998128	-0.574488
-1.0071	0.866354	-0.008136	30.9296	7.98444	0					0.998961	-0.574488
-1.00626	0.865081	-0.006471	30.9293	7.99277	0					0.999793	-0.574488
-1.00543	0.863804	-0.004806	30.9292	8.00109	0					1.00063	-0.574488
-1.0046	0.862525	-0.003141	30.9291	8.00942	0					1.00146	-0.574488
-1.00377	0.861321	-0.001477	30.9291	8.01774	0					1.00229	-0.574488
-1.00293	0.860377	0.000189	30.9287	8.02607	0					1.00312	-0.574488
-1.0021	0.859501	0.001853	30.93	8.0344	0					1.00395	-0.574488
-1.00127	0.858652	0.003518	30.9349	8.04272	0					1.00479	-0.574488
-1.00044	0.857705	0.005183	30.9432	8.05105	0					1.00562	-0.574488
-0.999605	0.856622	0.006848	30.954	8.05937	0					1.00645	-0.574488
-0.998772	0.855471	0.008513	30.9659	8.0677	0					1.00728	-0.574488
-0.99794	0.85432	0.010178	30.9776	8.07602	0					1.00812	-0.574488
-0.997107	0.853037	0.011843	30.9882	8.08435	0					1.00895	-0.574488
-0.996275	0.851554	0.013508	30.9965	8.09267	0					1.00978	-0.574488
-0.995442	0.850069	0.015173	31.0033	8.101	0					1.01062	-0.574488
-0.99461	0.848584	0.016838	31.0087	8.10932	0					1.01145	-0.574488
-0.993777	0.846877	0.018503	31.0127	8.11765	0					1.01228	-0.574488
-0.992945	0.845167	0.020168	31.0151	8.12598	0					1.01311	-0.574488
-0.992112	0.843462	0.021833	31.0167	8.1343	0					1.01395	-0.574488
-0.99128	0.841763	0.023498	31.0175	8.14263	0					1.01478	-0.574488
-0.990448	0.840441	0.025162	31.0181	8.15095	0					1.01561	-0.574488
-0.989615	0.839357	0.026828	31.0183	8.15928	0					1.01644	-0.574488
-0.988783	0.838276	0.028492	31.0183	8.1676	0					1.01727	-0.574488
-0.98795	0.837047	0.030157	31.018	8.17593	0					1.01811	-0.574488
-0.987118	0.835714	0.031822	31.0176	8.18425	0					1.01894	-0.574488
-0.986285	0.834385	0.033487	31.0173	8.19258	0					1.01977	-0.574488
-0.985453	0.833056	0.035152	31.0166	8.2009	0					1.0206	-0.574488
-0.98462	0.831744	0.036817	31.0157	8.20923	0					1.02144	-0.574488
-0.983788	0.830934	0.038482	31.0145	8.21756	0					1.02227	-0.574488
-0.982955	0.830243	0.040147	31.013	8.22588	0					1.0231	-0.574488
-0.982123	0.829509	0.041812	31.0112	8.23421	0					1.02394	-0.574488
-0.98129	0.828629	0.043477	31.0091	8.24253	0					1.02477	-0.574488
-0.980458	0.827749	0.045142	31.0068	8.25086	0					1.0256	-0.574488
-0.979625	0.826873	0.046807	31.0044	8.25918	0					1.02643	-0.574488
-0.978793	0.825963	0.048472	31.0018	8.26751	0					1.02727	-0.574488
-0.97796	0.824688	0.050137	30.9991	8.27583	0					1.0281	-0.574488
-0.977128	0.823056	0.051801	30.9963	8.28416	0					1.02893	-0.574488
-0.976296	0.821446	0.053466	30.9936	8.29248	0					1.02976	-0.574488
-0.975463	0.81999	0.055131	30.9906	8.30081	0					1.03059	-0.574488
-0.974631	0.818594	0.056796	30.9879	8.30913	0					1.03143	-0.574488
-0.973798	0.817194	0.058461	30.9851	8.31746	0					1.03226	-0.574488
-0.972966	0.815807	0.060126	30.9823	8.32579	0					1.03309	-0.574488
-0.972133	0.814589	0.061791	30.9797	8.33411	0					1.03392	-0.574488
-0.971301	0.814169	0.063456	30.9773	8.34244	0					1.03476	-0.574488
-0.970468	0.813725	0.065121	30.9747	8.35076	0					1.03559	-0.574488
-0.969636	0.813062	0.066786	30.9723	8.35909	0					1.03642	-0.574488
-0.968803	0.812111	0.068451	30.97	8.36741	0					1.03725	-0.574488
-0.967971	0.811158	0.070116	30.9677	8.37574	0					1.03809	-0.574488
-0.967138	0.810208	0.071781	30.9653	8.38406	0					1.03892	-0.574488
-0.966306	0.809241	0.073446	30.9631	8.39239	0					1.03975	-0.574488
-0.965473	0.808159	0.075111	30.9611	8.40071	0					1.04058	-0.574488
-0.964641	0.806931	0.076776	30.959	8.40904	0					1.04142	-0.574488
-0.963809	0.805694	0.07844	30.9569	8.41737	0					1.04225	-0.574488
-0.962976	0.804388	0.080105	30.9551	8.42569	0					1.04308	-0.574488
-0.962144	0.803041	0.08177	30.9534	8.43402	0					1.04391	-0.574488
-0.961311	0.801698	0.083435	30.9517	8.44234	0					1.04475	-0.574488
-0.960479	0.800357	0.0851	30.95	8.45067	0					1.04558	-0.574488
-0.959646	0.799042	0.086765	30.9485	8.45899	0					1.04641	-0.574488
-0.958814	0.7979	0.08843	30.947	8.46732	0					1.04724	-0.574488
-0.957981	0.796819	0.090095	30.9456	8.47564	0					1.04808	-0.574488
-0.957149	0.795724	0.09176	30.9441	8.48397	0					1.04891	-0.574488
-0.956316	0.794569	0.093425	30.9428	8.49229	0					1.04974	-0.574488
-0.955484	0.793377	0.09509	30.9415	8.50062	0					1.05057	-0.574488
-0.954651	0.792184	0.096755	30.9404	8.50895	0					1.05141	-0.574488
-0.953819	0.790996	0.09842	30.9393	8.51727	0					1.05224	-0.574488
-0.952986	0.789837	0.100085	30.9383	8.5256	0					1.05307	-0.574488
-0.952154	0.78887	0.101749	30.9374	8.53392	0					1.0539	-0.574488
-0.951321	0.787897	0.103415	30.9364	8.54225	0					1.05474	-0.574488
-0.950489	0.786923	0.105079	30.9356	8.55057	0					1.05557	-0.574488
-0.949657	0.78594	0.106744	30.9347	8.5589	0					1.0564	-0.574488
-0.948824	0.784966	0.108409	30.934	8.56722	0					1.05723	-0.574488
-0.947992	0.784048	0.110074	30.9334	8.57555	0					1.05807	-0.574488
-0.947159	0.783187	0.111739	30.9329	8.58387	0					1.0589	-0.574488
-0.946327	0.782406	0.113404	30.9325	8.5922	0					1.05973	-0.574488
-0.945494	0.781673	0.115069	30.9323	8.60052	0					1.06056	-0.574488
-0.944662	0.780942	0.116734	30.9321	8.60885	0					1.0614	-0.574488
-0.943829	0.780017	0.118399	30.9318	8.61717	0					1.06223	-0.574488
-0.942997	0.778955	0.120064	30.9318	8.6255	0					1.06306	-0.574488
-0.942164	0.777878	0.121729	30.9316	8.63383	0					1.06389	-0.574488
-0.941332	0.776797	0.123394	30.9313	8.64215	0					1.06473	-0.574488
-0.940499	0.775757	0.125059	30.9309	8.65048	0					1.06556	-0.574488
-0.939667	0.774863	0.126724	30.9307	8.6588	0					1.06639	-0.574488
-0.938835	0.773983	0.128388	30.9305	8.66713	0					1.06722	-0.574488
-0.938002	0.773082	0.130053	30.9304	8.67545	0					1.06805	-0.574488
-0.93717	0.772058	0.131718	30.9302	8.68378	0					1.06889	-0.574488
-0.936337	0.771025	0.133383	30.93	8.6921	0					1.06972	-0.574488
-0.935505	0.77	0.135048	30.9296	8.70043	0					1.07055	-0.574488
-0.934672	0.76897	0.136713	30.9293	8.70876	0					1.07139	-0.574488
-0.93384	0.767786	0.138378	30.9293	8.71708	0					1.07222	-0.574488
-0.933007	0.766527	0.140043	30.9292	8.72541	0					1.07305	-0.574488
-0.932175	0.765256	0.141708	30.9289	8.73373	0					1.07388	-0.574488
-0.931342	0.764112	0.143373	30.9287	8.74206	0					1.07472	-0.574488
-0.93051	0.763	0.145038	30.9287	8.75038	0					1.07555	-0.574488
-0.929677	0.761888	0.146703	30.9286	8.75871	0					1.07638	-0.574488
-0.928845	0.760763	0.148368	30.9285	8.76703	0					1.07721	-0.574488
-0.928012	0.759856	0.150033	30.9285	8.77536	0					1.07804	-0.574487
-0.92718	0.759267	0.151698	30.9285	8.78368	0					1.07888	-0.574487
-0.926347	0.758684	0.153363	30.9285	8.79201	0					1.07971	-0.574487
-0.925515	0.758087	0.155027	30.9283	8.80033	0					1.08054	-0.574487
-0.924683	0.757382	0.156692	30.9283	8.80866	0					1.08137	-0.574487
-0.92385	0.756682	0.158357	30.9283	8.81699	0					1.08221	-0.574487
-0.923018	0.755981	0.160022	30.9283	8.82531	0					1.08304	-0.574487
-0.922185	0.755276	0.161687	30.9284	8.83364	0					1.08387	-0.574487
-0.921353	0.754653	0.163352	30.9282	8.84196	0					1.08471	-0.574487
-0.92052	0.754066	0.165017	30.9281	8.85029	0					1.08554	-0.574487
-0.919688	0.753474	0.166682	30.9282	8.85861	0					1.08637	-0.574487
-0.918855	0.752764	0.168347	30.9279	8.86694	0					1.0872	-0.574487
-0.918023	0.75188	0.170012	30.9278	8.87526	0					1.08804	-0.574487
-0.91719	0.75099	0.171677	30.9276	8.88359	0					1.08887	-0.574487
-0.916358	0.750107	0.173342	30.9274	8.89191	0					1.0897	-0.574487
-0.915525	0.749218	0.175007	30.9272	8.90024	0					1.09053	-0.574487
-0.914693	0.748406	0.176672	30.927	8.90856	0					1.09136	-0.574487
-0.913861	0.747634	0.178336	30.9267	8.91689	0					1.0922	-0.574487
-0.913028	0.74684	0.180001	30.9266	8.92522	0					1.09303	-0.574487
-0.912196	0.74566	0.181666	30.9264	8.93354	0					1.09386	-0.574487
-0.911363	0.744481	0.183331	30.9263	8.94187	0					1.09469	-0.574487
-0.910531	0.743301	0.184996	30.926	8.95019	0					1.09553	-0.574487
-0.909698	0.742121	0.186661	30.9257	8.95852	0					1.09636	-0.574487
-0.908866	0.740948	0.188326	30.9254	8.96684	0					1.09719	-0.574487
-0.908033	0.739774	0.189991	30.9251	8.97517	0					1.09802	-0.574487
-0.907201	0.73861	0.191656	30.9248	8.98349	0					1.09886	-0.574487
-0.906368	0.737438	0.193321	30.9246	8.99182	0					1.09969	-0.574487
-0.905536	0.736236	0.194986	30.9243	9.00014	0					1.10052	-0.574487
-0.904703	0.735045	0.196651	30.9241	9.00847	0					1.10135	-0.574487
-0.903871	0.733847	0.198316	30.924	9.0168	0					1.10219	-0.574487
-0.903038	0.732673	0.199981	30.9238	9.02512	0					1.10302	-0.574487
-0.902206	0.731702	0.201646	30.9237	9.03345	0					1.10385	-0.574487
-0.901374	0.730854	0.20331	30.9235	9.04177	0					1.10468	-0.574487
-0.900541	0.729992	0.204975	30.9232	9.0501	0					1.10552	-0.574487
-0.899709	0.728976	0.20664	30.9229	9.05842	0					1.10635	-0.574487
-0.898876	0.727953	0.208305	30.9226	9.06675	0					1.10718	-0.574487
-0.898044	0.726935	0.20997	30.9224	9.07507	0					1.10801	-0.574487
-0.897211	0.725912	0.211635	30.9221	9.0834	0					1.10885	-0.574487
-0.896379	0.724915	0.2133	30.9216	9.09172	0					1.10968	-0.574487
-0.895546	0.724046	0.214965	30.9213	9.10005	0					1.11051	-0.574487
-0.894714	0.723216	0.21663	30.9209	9.10838	0					1.11134	-0.574487
-0.893881	0.722432	0.218295	30.9206	9.1167	0					1.11218	-0.574487
-0.893049	0.721542	0.21996	30.9202	9.12503	0					1.11301	-0.574487
-0.892216	0.720587	0.221625	30.9198	9.13335	0					1.11384	-0.574487
-0.891384	0.719618	0.22329	30.9196	9.14168	0					1.11467	-0.574487
-0.890551	0.718652	0.224955	30.9195	9.15	0					1.11551	-0.574487
-0.889719	0.717586	0.226619	30.9194	9.15833	0					1.11634	-0.574487
-0.888886	0.716477	0.228285	30.9194	9.16665	0					1.11717	-0.574487
-0.888054	0.715363	0.229949	30.9193	9.17498	0					1.118	-0.574487
-0.887222	0.714228	0.231614	30.9191	9.1833	0					1.11884	-0.574487
-0.886389	0.713069	0.233279	30.919	9.19163	0					1.11967	-0.574487
-0.885557	0.711908	0.234944	30.9188	9.19995	0					1.1205	-0.574487
-0.884724	0.710749	0.236609	30.9186	9.20828	0					1.12133	-0.574487
-0.883892	0.7096	0.238274	30.9184	9.2166	0					1.12217	-0.574487
-0.883059	0.708546	0.239939	30.9182	9.22493	0					1.123	-0.574487
-0.882227	0.707505	0.241604	30.9181	9.23326	0					1.12383	-0.574487
-0.881394	0.706459	0.243269	30.918	9.24158	0					1.12466	-0.574487
-0.880562	0.70542	0.244934	30.9178	9.24991	0					1.1255	-0.574486
-0.879729	0.704374	0.246599	30.9176	9.25823	0					1.12633	-0.574486
-0.878897	0.703327	0.248264	30.9175	9.26656	0					1.12716	-0.574486
-0.878064	0.702284	0.249929	30.9174	9.27488	0					1.12799	-0.574486
-0.877232	0.70135	0.251594	30.9173	9.28321	0					1.12883	-0.574486
-0.8764	0.700587	0.253258	30.9172	9.29153	0					1.12966	-0.574486
-0.875567	0.699837	0.254924	30.9172	9.29986	0					1.13049	-0.574486
-0.874735	0.69883	0.256588	30.9171	9.30818	0					1.13132	-0.574486
-0.873902	0.69755	0.258253	30.9172	9.31651	0					1.13216	-0.574486
-0.87307	0.696238	0.259918	30.9172	9.32484	0					1.13299	-0.574486
-0.872237	0.694929	0.261583	30.9171	9.33316	0					1.13382	-0.574486
-0.871405	0.693624	0.263248	30.9171	9.34149	0					1.13465	-0.574486
-0.870572	0.692699	0.264913	30.9171	9.34981	0					1.13549	-0.574486
-0.86974	0.691794	0.266578	30.917	9.35814	0					1.13632	-0.574486
-0.868907	0.690924	0.268243	30.9169	9.36646	0					1.13715	-0.574486
-0.868075	0.690174	0.269908	30.9169	9.37479	0					1.13798	-0.574486
-0.867242	0.689434	0.271573	30.9168	9.38311	0					1.13881	-0.574486
-0.86641	0.688692	0.273238	30.9166	9.39144	0					1.13965	-0.574486
-0.865577	0.68795	0.274903	30.9164	9.39976	0					1.14048	-0.574486
-0.864745	0.687218	0.276568	30.9162	9.40809	0					1.14131	-0.574486
-0.863912	0.686495	0.278233	30.9159	9.41642	0					1.14214	-0.574486
-0.86308	0.685778	0.279897	30.9157	9.42474	0					1.14298	-0.574486
-0.862248	0.684867	0.281562	30.9155	9.43307	0					1.14381	-0.574486
-0.861415	0.683762	0.283227	30.9154	9.44139	0					1.14464	-0.574486
-0.860583	0.682642	0.284892	30.9153	9.44972	0					1.14548	-0.574486
-0.85975	0.681534	0.286557	30.9151	9.45804	0					1.14631	-0.574486
-0.858918	0.68042	0.288222	30.9149	9.46637	0					1.14714	-0.574486
-0.858085	0.679457	0.289887	30.9147	9.47469	0					1.14797	-0.574486
-0.857253	0.67852	0.291552	30.9145	9.48302	0					1.14881	-0.574486
-0.85642	0.67758	0.293217	30.9144	9.49134	0					1.14964	-0.574486
-0.855588	0.676548	0.294882	30.9143	9.49967	0					1.15047	-0.574486
-0.854755	0.675505	0.296547	30.914	9.50799	0					1.1513	-0.574486
-0.853923	0.674471	0.298212	30.9137	9.51632	0					1.15213	-0.574486
-0.85309	0.673438	0.299877	30.9135	9.52465	0					1.15297	-0.574486
-0.852258	0.672421	0.301542	30.9131	9.53297	0					1.1538	-0.574486
-0.851425	0.671471	0.303207	30.9129	9.5413	0					1.15463	-0.574486
-0.850593	0.670529	0.304872	30.9125	9.54962	0					1.15546	-0.574486
-0.849761	0.669801	0.306536	30.9122	9.55795	0					1.1563	-0.574486
-0.848928	0.669522	0.308201	30.9118	9.56627	0					1.15713	-0.574486
-0.848096	0.669242	0.309866	30.9115	9.5746	0					1.15796	-0.574486
-0.847263	0.668963	0.311531	30.9113	9.58292	0					1.15879	-0.574486
-0.846431	0.668687	0.313196	30.911	9.59125	0					1.15963	-0.574486
-0.845598	0.668437	0.314861	30.9106	9.59957	0					1.16046	-0.574486
-0.844766	0.668205	0.316526	30.9103	9.6079	0					1.16129	-0.574486
-0.843933	0.667931	0.318191	30.9101	9.61623	0					1.16212	-0.574486
-0.843101	0.667036	0.319856	30.9098	9.62455	0					1.16296	-0.574486
-0.842268	0.665744	0.321521	30.9095	9.63288	0					1.16379	-0.574486
-0.841436	0.664509	0.323186	30.9094	9.6412	0					1.16462	-0.574486
-0.840603	0.663374	0.324851	30.9093	9.64953	0					1.16545	-0.574485
-0.839771	0.662188	0.326516	30.9092	9.65785	0					1.16629	-0.574485
-0.838938	0.660923	0.328181	30.9091	9.66618	0					1.16712	-0.574485
-0.838106	0.659633	0.329845	30.9092	9.6745	0					1.16795	-0.574485
-0.837273	0.658332	0.331511	30.9091	9.68283	0					1.16878	-0.574485
-0.836441	0.656984	0.333175	30.9091	9.69115	0					1.16962	-0.574485
-0.835609	0.655624	0.33484	30.9092	9.69948	0					1.17045	-0.574485
-0.834776	0.65427	0.336505	30.9092	9.70781	0					1.17128	-0.574485
-0.833944	0.652912	0.33817	30.9092	9.71613	0					1.17211	-0.574485
-0.833111	0.651785	0.339835	30.9092	9.72446	0					1.17295	-0.574485
-0.832279	0.650943	0.3415	30.9091	9.73278	0					1.17378	-0.574485
-0.831446	0.650144	0.343165	30.9089	9.74111	0					1.17461	-0.574485
-0.830614	0.649494	0.34483	30.9088	9.74943	0					1.17544	-0.574485
-0.829781	0.648913	0.346495	30.9087	9.75776	0					1.17628	-0.574485
-0.828949	0.648337	0.34816	30.9085	9.76608	0					1.17711	-0.574485
-0.828116	0.647762	0.349825	30.9083	9.77441	0					1.17794	-0.574485
-0.827284	0.647159	0.35149	30.9082	9.78273	0					1.17877	-0.574485
-0.826451	0.646444	0.353155	30.9081	9.79106	0					1.17961	-0.574485
-0.825619	0.645716	0.35482	30.9079	9.79938	0					1.18044	-0.574485
-0.824787	0.644979	0.356484	30.9077	9.80771	0					1.18127	-0.574485
-0.823954	0.64412	0.35815	30.9074	9.81603	0					1.1821	-0.574485
-0.823122	0.643241	0.359814	30.9072	9.82436	0					1.18294	-0.574485
-0.822289	0.642365	0.361479	30.907	9.83269	0					1.18377	-0.574485
-0.821457	0.641485	0.363144	30.907	9.84101	0					1.1846	-0.574485
-0.820624	0.640784	0.364809	30.9068	9.84934	0					1.18543	-0.574485
-0.819792	0.640279	0.366474	30.9066	9.85766	0					1.18627	-0.574485
-0.818959	0.639803	0.368139	30.9065	9.86599	0					1.1871	-0.574485
-0.818127	0.638857	0.369804	30.9064	9.87431	0					1.18793	-0.574485
-0.817294	0.637638	0.371469	30.9063	9.88264	0					1.18876	-0.574485
-0.816462	0.636399	0.373134	30.906	9.89096	0					1.1896	-0.574485
-0.815629	0.635151	0.374799	30.9058	9.89929	0					1.19043	-0.574485
-0.814797	0.633917	0.376464	30.9055	9.90761	0					1.19126	-0.574485
-0.813964	0.632767	0.378129	30.9053	9.91594	0					1.19209	-0.574485
-0.813132	0.631623	0.379794	30.9052	9.92427	0					1.19293	-0.574485
-0.812299	0.630581	0.381459	30.9049	9.93259	0					1.19376	-0.574485
-0.811467	0.629813	0.383123	30.9046	9.94092	0					1.19459	-0.574485
-0.810635	0.629072	0.384788	30.9044	9.94924	0					1.19542	-0.574485
-0.809802	0.628324	0.386453	30.9041	9.95757	0					1.19626	-0.574485
-0.80897	0.627586	0.388118	30.9037	9.96589	0					1.19709	-0.574485
-0.808137	0.626657	0.389783	30.9034	9.97422	0					1.19792	-0.574485
-0.807305	0.625285	0.391448	30.9032	9.98254	0					1.19875	-0.574484
-0.806472	0.62386	0.393113	30.9032	9.99087	0					1.19958	-0.574484
-0.80564	0.622243	0.394778	30.9032	9.99919	0					1.20042	-0.574484
-0.804807	0.620409	0.396443	30.9031	10.0075	0					1.20125	-0.574484
-0.803975	0.618561	0.398108	30.903	10.0158	0					1.20208	-0.574484
-0.803142	0.616697	0.399773	30.9031	10.0242	0					1.20291	-0.574484
-0.80231	0.614855	0.401438	30.9031	10.0325	0					1.20375	-0.574484
-0.801477	0.613609	0.403103	30.9031	10.0408	0					1.20458	-0.574484
-0.800645	0.612795	0.404768	30.9032	10.0491	0					1.20541	-0.574484
-0.799812	0.612054	0.406433	30.9034	10.0575	0					1.20625	-0.574484
-0.79898	0.611491	0.408098	30.9035	10.0658	0					1.20708	-0.574484
-0.798148	0.610943	0.409762	30.9035	10.0741	0					1.20791	-0.574484
-0.797315	0.610392	0.411427	30.9036	10.0824	0					1.20874	-0.574484
-0.796483	0.609839	0.413092	30.9037	10.0908	0					1.20958	-0.574484
-0.79565	0.609298	0.414757	30.9039	10.0991	0					1.21041	-0.574484
-0.794818	0.608811	0.416422	30.904	10.1074	0					1.21124	-0.574484
-0.793985	0.608329	0.418087	30.904	10.1158	0					1.21207	-0.574484
-0.793153	0.607999	0.419752	30.904	10.1241	0					1.2129	-0.574484
-0.79232	0.607745	0.421417	30.9041	10.1324	0					1.21374	-0.574484
-0.791488	0.60749	0.423082	30.9042	10.1407	0					1.21457	-0.574484
-0.790655	0.607237	0.424747	30.9042	10.1491	0					1.2154	-0.574484
-0.789823	0.606983	0.426412	30.9041	10.1574	0					1.21623	-0.574484
-0.78899	0.606547	0.428077	30.9042	10.1657	0					1.21707	-0.574484
-0.788158	0.606091	0.429742	30.9043	10.174	0					1.2179	-0.574484
-0.787326	0.605668	0.431406	30.9044	10.1824	0					1.21873	-0.574484
-0.786493	0.605058	0.433071	30.9044	10.1907	0					1.21956	-0.574484
-0.785661	0.604351	0.434736	30.9045	10.199	0					1.2204	-0.574483
-0.784828	0.603618	0.436401	30.9045	10.2073	0					1.22123	-0.574483
-0.783996	0.602884	0.438066	30.9044	10.2157	0					1.22206	-0.574483
-0.783163	0.602151	0.439731	30.9043	10.224	0					1.22289	-0.574483
-0.782331	0.601525	0.441396	30.9042	10.2323	0					1.22373	-0.574483
-0.781498	0.600936	0.443061	30.9042	10.2406	0					1.22456	-0.574483
-0.780666	0.600193	0.444726	30.9044	10.249	0					1.22539	-0.574483
-0.779833	0.599169	0.446391	30.9044	10.2573	0					1.22622	-0.574483
-0.779001	0.598073	0.448056	30.9044	10.2656	0					1.22706	-0.574483
-0.778168	0.596976	0.449721	30.9044	10.2739	0					1.22789	-0.574483
-0.777336	0.595876	0.451386	30.9044	10.2823	0					1.22872	-0.574483
-0.776503	0.595193	0.453051	30.9045	10.2906	0					1.22955	-0.574483
-0.775671	0.594808	0.454716	30.9046	10.2989	0					1.23039	-0.574483
-0.774838	0.594475	0.456381	30.9046	10.3072	0					1.23122	-0.574483
-0.774006	0.594257	0.458045	30.9047	10.3156	0					1.23205	-0.574483
-0.773174	0.594085	0.45971	30.9048	10.3239	0					1.23288	-0.574483
-0.772341	0.593917	0.461375	30.9047	10.3322	0					1.23372	-0.574483
-0.771509	0.593748	0.46304	30.9047	10.3405	0					1.23455	-0.574483
-0.770676	0.593483	0.464705	30.9047	10.3489	0					1.23538	-0.574483
-0.769844	0.592973	0.46637	30.9048	10.3572	0					1.23621	-0.574483
-0.769011	0.592403	0.468035	30.9049	10.3655	0					1.23705	-0.574483
-0.768179	0.591719	0.4697	30.905	10.3738	0					1.23788	-0.574483
-0.767346	0.590834	0.471365	30.9052	10.3822	0					1.23871	-0.574483
-0.766514	0.589901	0.47303	30.9053	10.3905	0					1.23954	-0.574483
-0.765681	0.588975	0.474695	30.9055	10.3988	0					1.24038	-0.574483
-0.764849	0.588046	0.47636	30.9056	10.4071	0					1.24121	-0.574483
-0.764016	0.587293	0.478025	30.9057	10.4155	0					1.24204	-0.574483
-0.763184	0.586764	0.47969	30.906	10.4238	0					1.24287	-0.574483
-0.762352	0.586284	0.481354	30.9061	10.4321	0					1.24371	-0.574483
-0.761519	0.585895	0.48302	30.9061	10.4404	0					1.24454	-0.574483
-0.760687	0.585527	0.484684	30.9062	10.4488	0					1.24537	-0.574483
-0.759854	0.585157	0.486349	30.9063	10.4571	0					1.2462	-0.574483
-0.759022	0.584787	0.488014	30.9064	10.4654	0					1.24704	-0.574483
-0.758189	0.584379	0.489679	30.9065	10.4737	0					1.24787	-0.574483
-0.757357	0.583806	0.491344	30.9065	10.4821	0					1.2487	-0.574482
-0.756524	0.583201	0.493009	30.9066	10.4904	0					1.24953	-0.574482
-0.755692	0.582577	0.494674	30.9066	10.4987	0					1.25037	-0.574482
-0.754859	0.581936	0.496339	30.9065	10.507	0					1.2512	-0.574482
-0.754027	0.581295	0.498004	30.9065	10.5154	0					1.25203	-0.574482
-0.753194	0.580653	0.499669	30.9066	10.5237	0					1.25286	-0.574482
-0.752362	0.580011	0.501334	30.9068	10.532	0					1.2537	-0.574482
-0.751529	0.579227	0.502999	30.9069	10.5403	0					1.25453	-0.574482
-0.750697	0.578364	0.504664	30.9071	10.5487	0					1.25536	-0.574482
-0.749864	0.577392	0.506329	30.9072	10.557	0					1.25619	-0.574482
-0.749032	0.576166	0.507993	30.9073	10.5653	0					1.25703	-0.574482
-0.7482	0.574908	0.509658	30.9075	10.5736	0					1.25786	-0.574482
-0.747367	0.573643	0.511323	30.9076	10.582	0					1.25869	-0.574482
-0.746535	0.572379	0.512988	30.9078	10.5903	0					1.25952	-0.574482
-0.745702	0.571121	0.514653	30.9079	10.5986	0					1.26036	-0.574482
-0.74487	0.570064	0.516318	30.908	10.6069	0					1.26119	-0.574482
-0.744037	0.569057	0.517983	30.908	10.6153	0					1.26202	-0.574482
-0.743205	0.567654	0.519648	30.908	10.6236	0					1.26285	-0.574482
-0.742372	0.56615	0.521313	30.908	10.6319	0					1.26368	-0.574482
-0.74154	0.564647	0.522978	30.908	10.6403	0					1.26452	-0.574482
-0.740707	0.56314	0.524643	30.908	10.6486	0					1.26535	-0.574481
-0.739875	0.561636	0.526308	30.908	10.6569	0					1.26618	-0.574481
-0.739042	0.560315	0.527973	30.9078	10.6652	0					1.26702	-0.574481
-0.73821	0.559294	0.529638	30.9077	10.6736	0					1.26785	-0.574481
-0.737377	0.558336	0.531303	30.9076	10.6819	0					1.26868	-0.574481
-0.736545	0.55743	0.532968	30.9076	10.6902	0					1.26951	-0.574481
-0.735713	0.556535	0.534632	30.9077	10.6985	0					1.27035	-0.574481
-0.73488	0.555661	0.536297	30.9078	10.7069	0					1.27118	-0.574481
-0.734048	0.554861	0.537962	30.9078	10.7152	0					1.27201	-0.574481
-0.733215	0.554052	0.539627	30.9079	10.7235	0					1.27284	-0.574481
-0.732383	0.553091	0.541292	30.9081	10.7318	0					1.27367	-0.574481
-0.73155	0.552038	0.542957	30.9083	10.7402	0					1.27451	-0.574481
-0.730718	0.550937	0.544622	30.9087	10.7485	0					1.27534	-0.574481
-0.729885	0.549795	0.546287	30.9089	10.7568	0					1.27617	-0.574481
-0.729053	0.548645	0.547952	30.909	10.7651	0					1.277	-0.574481
-0.72822	0.547491	0.549617	30.909	10.7735	0					1.27784	-0.574481
-0.727388	0.546336	0.551282	30.9091	10.7818	0					1.27867	-0.574481
-0.726555	0.545281	0.552947	30.9092	10.7901	0					1.2795	-0.574481
-0.725723	0.544421	0.554612	30.9092	10.7984	0					1.28033	-0.574481
-0.72489	0.543684	0.556277	30.9093	10.8068	0					1.28117	-0.574481
-0.724058	0.543107	0.557941	30.9093	10.8151	0					1.282	-0.574481
-0.723225	0.54259	0.559607	30.9094	10.8234	0					1.28283	-0.574481
-0.722393	0.542071	0.561271	30.9095	10.8317	0					1.28366	-0.574481
-0.721561	0.541553	0.562936	30.9096	10.8401	0					1.2845	-0.574481
-0.720728	0.541026	0.564601	30.9098	10.8484	0					1.28533	-0.574481
-0.719896	0.54042	0.566266	30.9101	10.8567	0					1.28616	-0.574481
-0.719063	0.539781	0.567931	30.9105	10.865	0					1.28699	-0.574481
-0.718231	0.538725	0.569596	30.9109	10.8734	0					1.28783	-0.574481
-0.717398	0.537317	0.571261	30.9113	10.8817	0					1.28866	-0.574481
-0.716566	0.535841	0.572926	30.9117	10.89	0					1.28949	-0.574481
-0.715733	0.534364	0.574591	30.9119	10.8983	0					1.29032	-0.57448
-0.714901	0.532879	0.576256	30.9122	10.9067	0					1.29116	-0.57448
-0.714068	0.531415	0.577921	30.9125	10.915	0					1.29199	-0.57448
-0.713236	0.529968	0.579586	30.9127	10.9233	0					1.29282	-0.57448
-0.712403	0.528553	0.581251	30.9129	10.9316	0					1.29365	-0.57448
-0.711571	0.527283	0.582916	30.9131	10.94	0					1.29449	-0.57448
-0.710739	0.526061	0.58458	30.9133	10.9483	0					1.29532	-0.57448
-0.709906	0.52484	0.586246	30.9135	10.9566	0					1.29615	-0.57448
-0.709074	0.523619	0.58791	30.9136	10.9649	0					1.29698	-0.57448
-0.708241	0.522488	0.589575	30.9137	10.9733	0					1.29782	-0.57448
-0.707409	0.521578	0.59124	30.9138	10.9816	0					1.29865	-0.57448
-0.706576	0.520744	0.592905	30.914	10.9899	0					1.29948	-0.57448
-0.705744	0.519626	0.59457	30.9142	10.9982	0					1.30031	-0.57448
-0.704911	0.518346	0.596235	30.9144	11.0066	0					1.30115	-0.57448
-0.704079	0.517045	0.5979	30.9146	11.0149	0					1.30198	-0.57448
-0.703246	0.515735	0.599565	30.9149	11.0232	0					1.30281	-0.57448
-0.702414	0.51443	0.60123	30.9151	11.0315	0					1.30364	-0.57448
-0.701581	0.513473	0.602895	30.9153	11.0399	0					1.30448	-0.57448
-0.700749	0.512653	0.60456	30.9154	11.0482	0					1.30531	-0.57448
-0.699916	0.511974	0.606225	30.9155	11.0565	0					1.30614	-0.57448
-0.699084	0.511844	0.60789	30.9157	11.0648	0					1.30697	-0.57448
-0.698251	0.511851	0.609555	30.916	11.0732	0					1.30781	-0.57448
-0.697419	0.511857	0.611219	30.9163	11.0815	0					1.30864	-0.57448
-0.696587	0.511864	0.612884	30.9165	11.0898	0					1.30947	-0.57448
-0.695754	0.511839	0.614549	30.9169	11.0981	0					1.3103	-0.57448
-0.694922	0.511759	0.616214	30.9173	11.1065	0					1.31114	-0.57448
-0.694089	0.511668	0.617879	30.9176	11.1148	0					1.31197	-0.57448
-0.693257	0.511194	0.619544	30.918	11.1231	0					1.3128	-0.57448
-0.692424	0.510535	0.621209	30.9183	11.1315	0					1.31363	-0.57448
-0.691592	0.509859	0.622874	30.9185	11.1398	0					1.31447	-0.574479
-0.690759	0.509178	0.624539	30.9189	11.1481	0					1.3153	-0.574479
-0.689927	0.508498	0.626204	30.9191	11.1564	0					1.31613	-0.574479
-0.689094	0.507862	0.627869	30.9193	11.1648	0					1.31696	-0.574479
-0.688262	0.507265	0.629534	30.9195	11.1731	0					1.3178	-0.574479
-0.687429	0.506588	0.631199	30.9198	11.1814	0					1.31863	-0.574479
-0.686597	0.505767	0.632864	30.9201	11.1897	0					1.31946	-0.574479
-0.685764	0.50492	0.634529	30.9203	11.1981	0					1.32029	-0.574479
-0.684932	0.504071	0.636194	30.9204	11.2064	0					1.32113	-0.574479
-0.6841	0.503223	0.637858	30.9205	11.2147	0					1.32196	-0.574479
-0.683267	0.502301	0.639523	30.9206	11.223	0					1.32279	-0.574479
-0.682435	0.501207	0.641188	30.9206	11.2314	0					1.32362	-0.574479
-0.681602	0.50011	0.642853	30.9205	11.2397	0					1.32445	-0.574479
-0.68077	0.498987	0.644518	30.9205	11.248	0					1.32529	-0.574479
-0.679937	0.497787	0.646183	30.9205	11.2563	0					1.32612	-0.574479
-0.679105	0.496488	0.647848	30.9203	11.2647	0					1.32695	-0.574479
-0.678272	0.495133	0.649513	30.9202	11.273	0					1.32778	-0.574479
-0.67744	0.493769	0.651178	30.92	11.2813	0					1.32862	-0.574478
-0.676607	0.492758	0.652843	30.9198	11.2896	0					1.32945	-0.574478
-0.675775	0.492135	0.654508	30.9197	11.298	0					1.33028	-0.574478
-0.674942	0.491581	0.656173	30.9196	11.3063	0					1.33112	-0.574478
-0.67411	0.490886	0.657838	30.9195	11.3146	0					1.33195	-0.574478
-0.673277	0.490115	0.659503	30.9195	11.3229	0					1.33278	-0.574478
-0.672445	0.489343	0.661167	30.9195	11.3313	0					1.33361	-0.574478
-0.671613	0.488571	0.662832	30.9195	11.3396	0					1.33445	-0.574478
-0.67078	0.487771	0.664497	30.9195	11.3479	0					1.33528	-0.574478
-0.669948	0.486844	0.666162	30.9197	11.3562	0					1.33611	-0.574478
-0.669115	0.48585	0.667827	30.9199	11.3646	0					1.33694	-0.574478
-0.668283	0.485004	0.669492	30.9201	11.3729	0					1.33777	-0.574478
-0.66745	0.484394	0.671157	30.9204	11.3812	0					1.33861	-0.574478
-0.666618	0.483869	0.672822	30.9208	11.3895	0					1.33944	-0.574478
-0.665785	0.483345	0.674487	30.921	11.3979	0					1.34027	-0.574478
-0.664953	0.48282	0.676152	30.9212	11.4062	0					1.3411	-0.574478
-0.66412	0.482538	0.677817	30.9215	11.4145	0					1.34194	-0.574478
-0.663288	0.48245	0.679482	30.9216	11.4228	0					1.34277	-0.574478
-0.662455	0.482394	0.681147	30.9218	11.4312	0					1.3436	-0.574478
-0.661623	0.48245	0.682812	30.922	11.4395	0					1.34443	-0.574478
-0.66079	0.482562	0.684477	30.9222	11.4478	0					1.34527	-0.574478
-0.659958	0.482675	0.686141	30.9224	11.4561	0					1.3461	-0.574478
-0.659126	0.482789	0.687806	30.9225	11.4645	0					1.34693	-0.574478
-0.658293	0.482793	0.689471	30.9227	11.4728	0					1.34776	-0.574478
-0.657461	0.482307	0.691136	30.9229	11.4811	0					1.3486	-0.574478
-0.656628	0.481605	0.692801	30.923	11.4894	0					1.34943	-0.574478
-0.655796	0.480832	0.694466	30.9231	11.4978	0					1.35026	-0.574477
-0.654963	0.479906	0.696131	30.9232	11.5061	0					1.35109	-0.574477
-0.654131	0.478927	0.697796	30.9234	11.5144	0					1.35193	-0.574477
-0.653298	0.477947	0.699461	30.9236	11.5227	0					1.35276	-0.574477
-0.652466	0.476967	0.701126	30.9237	11.5311	0					1.35359	-0.574477
-0.651633	0.476313	0.702791	30.9236	11.5394	0					1.35442	-0.574477
-0.650801	0.475883	0.704456	30.9237	11.5477	0					1.35526	-0.574477
-0.649968	0.475491	0.706121	30.9238	11.556	0					1.35609	-0.574477
-0.649136	0.475039	0.707786	30.9239	11.5644	0					1.35692	-0.574477
-0.648304	0.474555	0.70945	30.9241	11.5727	0					1.35775	-0.574477
-0.647471	0.474066	0.711116	30.9244	11.581	0					1.35859	-0.574477
-0.646639	0.473579	0.71278	30.9246	11.5893	0					1.35942	-0.574477
-0.645806	0.473169	0.714445	30.9247	11.5977	0					1.36025	-0.574477
-0.644974	0.4729	0.71611	30.9249	11.606	0					1.36108	-0.574477
-0.644141	0.472673	0.717775	30.9251	11.6143	0					1.36192	-0.574477
-0.643309	0.472325	0.71944	30.9253	11.6227	0					1.36275	-0.574476
-0.642476	0.47182	0.721105	30.9255	11.631	0					1.36358	-0.574476
-0.641644	0.471277	0.72277	30.9257	11.6393	0					1.36441	-0.574476
-0.640811	0.470732	0.724435	30.9261	11.6476	0					1.36525	-0.574476
-0.639979	0.470187	0.7261	30.9265	11.656	0					1.36608	-0.574476
-0.639146	0.469753	0.727765	30.9267	11.6643	0					1.36691	-0.574476
-0.638314	0.469425	0.72943	30.927	11.6726	0					1.36774	-0.574476
-0.637481	0.469122	0.731095	30.9273	11.6809	0					1.36858	-0.574476
-0.636649	0.468708	0.73276	30.9278	11.6893	0					1.36941	-0.574476
-0.635816	0.468249	0.734425	30.9282	11.6976	0					1.37024	-0.574476
-0.634984	0.467787	0.736089	30.9286	11.7059	0					1.37107	-0.574476
-0.634151	0.467325	0.737755	30.929	11.7142	0					1.37191	-0.574476
-0.633319	0.466901	0.739419	30.9295	11.7226	0					1.37274	-0.574476
-0.632487	0.466644	0.741084	30.9298	11.7309	0					1.37357	-0.574476
-0.631654	0.46643	0.742749	30.9302	11.7392	0					1.3744	-0.574476
-0.630822	0.466293	0.744414	30.9306	11.7475	0					1.37524	-0.574476
-0.629989	0.466254	0.746079	30.9309	11.7559	0					1.37607	-0.574476
-0.629157	0.466234	0.747744	30.9314	11.7642	0					1.3769	-0.574476
-0.628324	0.466215	0.749409	30.9318	11.7725	0					1.37773	-0.574476
-0.627492	0.466197	0.751074	30.9322	11.7808	0					1.37857	-0.574476
-0.626659	0.466037	0.752739	30.9325	11.7892	0					1.3794	-0.574476
-0.625827	0.46567	0.754404	30.9329	11.7975	0					1.38023	-0.574476
-0.624994	0.465186	0.756069	30.9332	11.8058	0					1.38106	-0.574476
-0.624162	0.464635	0.757734	30.9335	11.8141	0					1.3819	-0.574476
-0.623329	0.464007	0.759399	30.9338	11.8225	0					1.38273	-0.574476
-0.622497	0.463357	0.761064	30.9341	11.8308	0					1.38356	-0.574476
-0.621665	0.462706	0.762728	30.9344	11.8391	0					1.38439	-0.574475
-0.620832	0.462056	0.764393	30.9346	11.8474	0					1.38523	-0.574475
-0.62	0.46131	0.766058	30.935	11.8558	0					1.38606	-0.574475
-0.619167	0.460492	0.767723	30.9352	11.8641	0					1.38689	-0.574475
-0.618335	0.459636	0.769388	30.9353	11.8724	0					1.38772	-0.574475
-0.617502	0.458613	0.771053	30.9354	11.8807	0					1.38855	-0.574475
-0.61667	0.457484	0.772718	30.9356	11.8891	0					1.38939	-0.574475
-0.615837	0.456354	0.774383	30.9357	11.8974	0					1.39022	-0.574475
-0.615005	0.455227	0.776048	30.936	11.9057	0					1.39105	-0.574475
-0.614172	0.454163	0.777713	30.9362	11.914	0					1.39189	-0.574475
-0.61334	0.453244	0.779378	30.9366	11.9224	0					1.39272	-0.574475
-0.612507	0.452395	0.781043	30.9369	11.9307	0					1.39355	-0.574475
-0.611675	0.451525	0.782708	30.9373	11.939	0					1.39438	-0.574475
-0.610842	0.450631	0.784373	30.9376	11.9473	0					1.39521	-0.574475
-0.61001	0.449723	0.786038	30.9381	11.9557	0					1.39605	-0.574474
-0.609177	0.448816	0.787703	30.9386	11.964	0					1.39688	-0.574474
-0.608345	0.44791	0.789367	30.939	11.9723	0					1.39771	-0.574474
-0.607513	0.447055	0.791032	30.9394	11.9806	0					1.39854	-0.574474
-0.60668	0.446239	0.792697	30.9397	11.989	0					1.39938	-0.574474
-0.605848	0.445428	0.794362	30.94	11.9973	0					1.40021	-0.574474
-0.605015	0.444625	0.796027	30.9404	12.0056	0					1.40104	-0.574474
-0.604183	0.443826	0.797692	30.9406	12.0139	0					1.40187	-0.574474
-0.60335	0.443035	0.799357	30.9408	12.0223	0					1.40271	-0.574474
-0.602518	0.442248	0.801022	30.941	12.0306	0					1.40354	-0.574474
-0.601685	0.441553	0.802687	30.9412	12.0389	0					1.40437	-0.574474
-0.600853	0.441019	0.804352	30.9414	12.0472	0					1.40521	-0.574474
-0.60002	0.440543	0.806017	30.9416	12.0556	0					1.40604	-0.574474
-0.599188	0.44007	0.807682	30.9419	12.0639	0					1.40687	-0.574473
-0.598355	0.439417	0.809347	30.9421	12.0722	0					1.4077	-0.574473
-0.597523	0.438659	0.811012	30.9423	12.0805	0					1.40854	-0.574473
-0.596691	0.437904	0.812676	30.9425	12.0889	0					1.40937	-0.574473
-0.595858	0.43715	0.814342	30.9426	12.0972	0					1.4102	-0.574473
-0.595026	0.436489	0.816006	30.9428	12.1055	0					1.41103	-0.574473
-0.594193	0.435885	0.817671	30.9429	12.1139	0					1.41186	-0.574473
-0.593361	0.435287	0.819336	30.943	12.1222	0					1.4127	-0.574473
-0.592528	0.434675	0.821001	30.9431	12.1305	0					1.41353	-0.574473
-0.591696	0.433938	0.822666	30.9433	12.1388	0					1.41436	-0.574473
-0.590863	0.433141	0.824331	30.9435	12.1472	0					1.41519	-0.574473
-0.590031	0.432347	0.825996	30.9437	12.1555	0					1.41603	-0.574473
-0.589198	0.431486	0.827661	30.9439	12.1638	0					1.41686	-0.574473
-0.588366	0.430525	0.829326	30.9441	12.1721	0					1.41769	-0.574473
-0.587533	0.429533	0.830991	30.9442	12.1805	0					1.41852	-0.574473
-0.586701	0.428544	0.832656	30.9443	12.1888	0					1.41936	-0.574473
-0.585868	0.427668	0.834321	30.9444	12.1971	0					1.42019	-0.574473
-0.585036	0.427015	0.835986	30.9446	12.2054	0					1.42102	-0.574473
-0.584203	0.426438	0.837651	30.9448	12.2138	0					1.42185	-0.574473
-0.583371	0.42586	0.839315	30.945	12.2221	0					1.42269	-0.574473
-0.582539	0.425365	0.84098	30.9453	12.2304	0					1.42352	-0.574473
-0.581706	0.424937	0.842645	30.9456	12.2387	0					1.42435	-0.574473
-0.580874	0.424521	0.84431	30.9459	12.2471	0					1.42518	-0.574472
-0.580041	0.424109	0.845975	30.9462	12.2554	0					1.42602	-0.574472
-0.579209	0.423676	0.84764	30.9466	12.2637	0					1.42685	-0.574472
-0.578376	0.423236	0.849305	30.9468	12.272	0					1.42768	-0.574472
-0.577544	0.422795	0.85097	30.947	12.2804	0					1.42851	-0.574472
-0.576711	0.4224	0.852635	30.9472	12.2887	0					1.42935	-0.574472
-0.575879	0.422206	0.8543	30.9474	12.297	0					1.43018	-0.574472
-0.575046	0.422077	0.855965	30.9475	12.3053	0					1.43101	-0.574472
-0.574214	0.421957	0.85763	30.9475	12.3137	0					1.43184	-0.574472
-0.573381	0.421519	0.859295	30.9476	12.322	0					1.43268	-0.574472
-0.572549	0.420674	0.86096	30.9477	12.3303	0					1.43351	-0.574472
-0.571716	0.4196	0.862625	30.9479	12.3386	0					1.43434	-0.574472
-0.570884	0.418511	0.86429	30.9479	12.347	0					1.43517	-0.574472
-0.570052	0.417441	0.865954	30.948	12.3553	0					1.43601	-0.574471
-0.569219	0.416398	0.867619	30.9481	12.3636	0					1.43684	-0.574471
-0.568387	0.415365	0.869284	30.9482	12.3719	0					1.43767	-0.574471
-0.567554	0.414334	0.870949	30.9485	12.3803	0					1.4385	-0.574471
-0.566722	0.413411	0.872614	30.9488	12.3886	0					1.43934	-0.574471
-0.565889	0.412619	0.874279	30.9493	12.3969	0					1.44017	-0.574471
-0.565057	0.411853	0.875944	30.9497	12.4052	0					1.441	-0.574471
-0.564224	0.411086	0.877609	30.9502	12.4136	0					1.44183	-0.574471
-0.563392	0.410311	0.879274	30.9506	12.4219	0					1.44267	-0.574471
-0.562559	0.409529	0.880939	30.9509	12.4302	0					1.4435	-0.574471
-0.561727	0.408744	0.882604	30.9512	12.4385	0					1.44433	-0.574471
-0.560894	0.407949	0.884269	30.9516	12.4469	0					1.44516	-0.574471
-0.560062	0.407126	0.885934	30.9519	12.4552	0					1.446	-0.57447
-0.559229	0.406282	0.887599	30.9521	12.4635	0					1.44683	-0.57447
-0.558397	0.405435	0.889263	30.9525	12.4718	0					1.44766	-0.57447
-0.557564	0.404592	0.890929	30.9528	12.4802	0					1.44849	-0.57447
-0.556732	0.4039	0.892593	30.9532	12.4885	0					1.44932	-0.57447
-0.5559	0.403334	0.894258	30.9536	12.4968	0					1.45016	-0.57447
-0.555067	0.40277	0.895923	30.954	12.5051	0					1.45099	-0.57447
-0.554235	0.402165	0.897588	30.9545	12.5135	0					1.45182	-0.57447
-0.553402	0.40152	0.899253	30.955	12.5218	0					1.45266	-0.57447
-0.55257	0.400871	0.900918	30.9554	12.5301	0					1.45349	-0.57447
-0.551737	0.400222	0.902583	30.956	12.5384	0					1.45432	-0.57447
-0.550905	0.399584	0.904248	30.9563	12.5468	0					1.45515	-0.57447
-0.550072	0.399059	0.905913	30.9567	12.5551	0					1.45599	-0.574469
-0.54924	0.398611	0.907578	30.9571	12.5634	0					1.45682	-0.574469
-0.548407	0.398215	0.909243	30.9575	12.5717	0					1.45765	-0.574469
-0.547575	0.397944	0.910908	30.9577	12.5801	0					1.45848	-0.574469
-0.546742	0.397734	0.912573	30.9579	12.5884	0					1.45931	-0.574469
-0.54591	0.397523	0.914237	30.9579	12.5967	0					1.46015	-0.574469
-0.545078	0.397314	0.915902	30.9579	12.6051	0					1.46098	-0.574469
-0.544245	0.397008	0.917567	30.958	12.6134	0					1.46181	-0.574469
-0.543413	0.396485	0.919232	30.9581	12.6217	0					1.46264	-0.574469
-0.54258	0.395861	0.920897	30.9581	12.63	0					1.46348	-0.574469
-0.541748	0.395186	0.922562	30.9581	12.6384	0					1.46431	-0.574469
-0.540915	0.394465	0.924227	30.9582	12.6467	0					1.46514	-0.574469
-0.540083	0.393735	0.925892	30.9582	12.655	0					1.46598	-0.574469
-0.53925	0.393002	0.927557	30.9581	12.6633	0					1.46681	-0.574469
-0.538418	0.392271	0.929222	30.958	12.6717	0					1.46764	-0.574469
-0.537585	0.391554	0.930887	30.9579	12.68	0					1.46847	-0.574469
-0.536753	0.390845	0.932552	30.958	12.6883	0					1.4693	-0.574469
-0.53592	0.390129	0.934217	30.958	12.6966	0					1.47014	-0.574469
-0.535088	0.38931	0.935882	30.9582	12.705	0					1.47097	-0.574469
-0.534256	0.388434	0.937546	30.9585	12.7133	0					1.4718	-0.574469
-0.533423	0.387554	0.939212	30.9588	12.7216	0					1.47263	-0.574469
-0.532591	0.386676	0.940876	30.959	12.7299	0					1.47347	-0.574468
-0.531758	0.386166	0.942541	30.9593	12.7383	0					1.4743	-0.574468
-0.530926	0.38611	0.944206	30.9595	12.7466	0					1.47513	-0.574468
-0.530093	0.386191	0.945871	30.9597	12.7549	0					1.47596	-0.574468
-0.529261	0.386205	0.947536	30.9598	12.7632	0					1.4768	-0.574468
-0.528428	0.386165	0.949201	30.9601	12.7716	0					1.47763	-0.574468
-0.527596	0.386116	0.950866	30.9604	12.7799	0					1.47846	-0.574468
-0.526763	0.386067	0.952531	30.9606	12.7882	0					1.47929	-0.574468
-0.525931	0.386018	0.954196	30.9609	12.7965	0					1.48013	-0.574468
-0.525098	0.385828	0.955861	30.9611	12.8049	0					1.48096	-0.574468
-0.524266	0.385534	0.957526	30.9613	12.8132	0					1.48179	-0.574468
-0.523433	0.385167	0.959191	30.9617	12.8215	0					1.48262	-0.574468
-0.522601	0.384646	0.960856	30.9621	12.8298	0					1.48346	-0.574467
-0.521768	0.384071	0.962521	30.9625	12.8382	0					1.48429	-0.574467
-0.520936	0.383529	0.964185	30.9629	12.8465	0					1.48512	-0.574467
-0.520103	0.383011	0.965851	30.9634	12.8548	0					1.48595	-0.574467
-0.519271	0.382486	0.967515	30.9638	12.8631	0					1.48679	-0.574467
-0.518439	0.381953	0.96918	30.9641	12.8715	0					1.48762	-0.574467
-0.517606	0.381432	0.970845	30.9645	12.8798	0					1.48845	-0.574467
-0.516774	0.381027	0.97251	30.9649	12.8881	0					1.48928	-0.574467
-0.515941	0.380831	0.974175	30.9652	12.8964	0					1.49012	-0.574467
-0.515109	0.380702	0.97584	30.9655	12.9048	0					1.49095	-0.574467
-0.514276	0.380574	0.977505	30.9658	12.9131	0					1.49178	-0.574467
-0.513444	0.380445	0.97917	30.9661	12.9214	0					1.49261	-0.574467
-0.512611	0.380349	0.980835	30.9664	12.9297	0					1.49345	-0.574467
-0.511779	0.3803	0.9825	30.9668	12.9381	0					1.49428	-0.574467
-0.510946	0.380156	0.984165	30.9672	12.9464	0					1.49511	-0.574467
-0.510114	0.379659	0.98583	30.9675	12.9547	0					1.49594	-0.574467
-0.509281	0.378877	0.987495	30.9678	12.963	0					1.49678	-0.574467
-0.508449	0.378095	0.98916	30.9681	12.9714	0					1.49761	-0.574467
-0.507617	0.377309	0.990824	30.9684	12.9797	0					1.49844	-0.574467
-0.506784	0.376479	0.992489	30.9687	12.988	0					1.49927	-0.574467
-0.505952	0.375534	0.994154	30.9691	12.9963	0					1.50011	-0.574467
-0.505119	0.374517	0.995819	30.9698	13.0047	0					1.50094	-0.574466
-0.504287	0.3736	0.997484	30.9708	13.013	0					1.50177	-0.574466
-0.503454	0.372876	0.999149	30.9713	13.0213	0					1.5026	-0.574466
-0.502622	0.372233	1.00081	30.9731	13.0296	0					1.50344	-0.574466
-0.501789	0.371591	1.00248	30.9759	13.038	0					1.50427	-0.574466
-0.500957	0.370949	1.00414	30.9794	13.0463	0					1.5051	-0.574466
-0.500124	0.370351	1.00581	30.983	13.0546	0					1.50593	-0.574466
-0.499292	0.369806	1.00747	30.9865	13.0629	0					1.50677	-0.574466
-0.498459	0.369268	1.00914	30.9896	13.0713	0					1.5076	-0.574466
-0.497627	0.368699	1.0108	30.9924	13.0796	0					1.50843	-0.574466
-0.496794	0.368099	1.01247	30.9946	13.0879	0					1.50926	-0.574465
-0.495962	0.367499	1.01413	30.9965	13.0962	0					1.5101	-0.574465
-0.495129	0.3669	1.0158	30.9981	13.1046	0					1.51093	-0.574465
-0.494297	0.366309	1.01746	30.9994	13.1129	0					1.51176	-0.574465
-0.493465	0.365805	1.01913	31.0003	13.1212	0					1.51259	-0.574465
-0.492632	0.365377	1.02079	31.0009	13.1296	0					1.51343	-0.574465
-0.4918	0.364874	1.02246	31.0012	13.1379	0					1.51426	-0.574465
-0.490967	0.363995	1.02412	31.0013	13.1462	0					1.51509	-0.574465
-0.490135	0.362836	1.02579	31.0013	13.1545	0					1.51592	-0.574465
-0.489302	0.361681	1.02745	31.0011	13.1629	0					1.51675	-0.574465
-0.48847	0.360524	1.02912	31.001	13.1712	0					1.51759	-0.574464
-0.487637	0.35942	1.03078	31.0007	13.1795	0					1.51842	-0.574464
-0.486805	0.358384	1.03245	31.0002	13.1878	0					1.51925	-0.574464
-0.485972	0.357358	1.03411	30.9995	13.1962	0					1.52008	-0.574464
-0.48514	0.356345	1.03578	30.9989	13.2045	0					1.52092	-0.574464
-0.484307	0.355366	1.03744	30.9982	13.2128	0					1.52175	-0.574464
-0.483475	0.354402	1.03911	30.9976	13.2211	0					1.52258	-0.574464
-0.482643	0.353444	1.04077	30.9971	13.2295	0					1.52341	-0.574464
-0.48181	0.352527	1.04244	30.9963	13.2378	0					1.52425	-0.574464
-0.480978	0.351747	1.0441	30.9956	13.2461	0					1.52508	-0.574464
-0.480145	0.351054	1.04577	30.995	13.2544	0					1.52591	-0.574463
-0.479313	0.350361	1.04743	30.9944	13.2628	0					1.52675	-0.574463
-0.47848	0.349648	1.0491	30.9938	13.2711	0					1.52758	-0.574463
-0.477648	0.348922	1.05076	30.9931	13.2794	0					1.52841	-0.574463
-0.476815	0.348195	1.05243	30.9926	13.2877	0					1.52924	-0.574463
-0.475983	0.347471	1.05409	30.9922	13.2961	0					1.53008	-0.574463
-0.47515	0.346584	1.05576	30.9916	13.3044	0					1.53091	-0.574463
-0.474318	0.345514	1.05742	30.991	13.3127	0					1.53174	-0.574463
-0.473485	0.344395	1.05909	30.9904	13.321	0					1.53257	-0.574463
-0.472653	0.34318	1.06075	30.9898	13.3294	0					1.53341	-0.574463
-0.47182	0.341833	1.06242	30.9894	13.3377	0					1.53424	-0.574463
-0.470988	0.340441	1.06408	30.9889	13.346	0					1.53507	-0.574463
-0.470155	0.339047	1.06575	30.9885	13.3543	0					1.5359	-0.574463
-0.469323	0.337792	1.06741	30.9883	13.3627	0					1.53673	-0.574463
-0.46849	0.336943	1.06908	30.9881	13.371	0					1.53757	-0.574463
-0.467658	0.336325	1.07074	30.988	13.3793	0					1.5384	-0.574463
-0.466826	0.335799	1.07241	30.9878	13.3876	0					1.53923	-0.574463
-0.465993	0.335523	1.07407	30.9876	13.396	0					1.54006	-0.574463
-0.465161	0.335533	1.07574	30.9875	13.4043	0					1.5409	-0.574463
-0.464328	0.335544	1.0774	30.9874	13.4126	0					1.54173	-0.574463
-0.463496	0.335555	1.07907	30.9874	13.4209	0					1.54256	-0.574462
-0.462663	0.335483	1.08073	30.9875	13.4293	0					1.54339	-0.574462
-0.461831	0.335211	1.0824	30.9875	13.4376	0					1.54423	-0.574462
-0.460998	0.334841	1.08406	30.9875	13.4459	0					1.54506	-0.574462
-0.460166	0.334417	1.08573	30.9877	13.4542	0					1.54589	-0.574462
-0.459333	0.333879	1.08739	30.9877	13.4626	0					1.54672	-0.574462
-0.458501	0.333302	1.08906	30.9878	13.4709	0					1.54756	-0.574462
-0.457668	0.332726	1.09072	30.9879	13.4792	0					1.54839	-0.574462
-0.456836	0.33215	1.09239	30.9879	13.4875	0					1.54922	-0.574462
-0.456004	0.331603	1.09405	30.9878	13.4959	0					1.55005	-0.574462
-0.455171	0.33109	1.09571	30.9877	13.5042	0					1.55089	-0.574461
-0.454339	0.330456	1.09738	30.9877	13.5125	0					1.55172	-0.574461
-0.453506	0.32945	1.09905	30.9877	13.5208	0					1.55255	-0.574461
-0.452674	0.328165	1.10071	30.9878	13.5292	0					1.55338	-0.574461
-0.451841	0.326883	1.10237	30.9878	13.5375	0					1.55422	-0.574461
-0.451009	0.325594	1.10404	30.9878	13.5458	0					1.55505	-0.574461
-0.450176	0.324365	1.1057	30.9877	13.5541	0					1.55588	-0.574461
-0.449344	0.323464	1.10737	30.9878	13.5625	0					1.55671	-0.574461
-0.448511	0.322907	1.10903	30.9879	13.5708	0					1.55755	-0.574461
-0.447679	0.322544	1.1107	30.9879	13.5791	0					1.55838	-0.57446
-0.446846	0.322453	1.11237	30.9882	13.5874	0					1.55921	-0.57446
-0.446014	0.322361	1.11403	30.9883	13.5958	0					1.56004	-0.57446
-0.445181	0.322269	1.1157	30.9884	13.6041	0					1.56088	-0.57446
-0.444349	0.322178	1.11736	30.9887	13.6124	0					1.56171	-0.57446
-0.443516	0.322072	1.11902	30.989	13.6208	0					1.56254	-0.57446
-0.442684	0.321934	1.12069	30.9893	13.6291	0					1.56337	-0.57446
-0.441852	0.321778	1.12235	30.9895	13.6374	0					1.56421	-0.57446
-0.441019	0.321463	1.12402	30.9897	13.6457	0					1.56504	-0.57446
-0.440187	0.320926	1.12568	30.9898	13.6541	0					1.56587	-0.574459
-0.439354	0.320367	1.12735	30.9901	13.6624	0					1.5667	-0.574459
-0.438522	0.319808	1.12901	30.9903	13.6707	0					1.56754	-0.574459
-0.437689	0.319249	1.13068	30.9906	13.679	0					1.56837	-0.574459
-0.436857	0.318706	1.13234	30.9908	13.6874	0					1.5692	-0.574459
-0.436024	0.318182	1.13401	30.9911	13.6957	0					1.57003	-0.574459
-0.435192	0.317659	1.13567	30.9912	13.704	0					1.57087	-0.574459
-0.434359	0.317142	1.13734	30.9913	13.7123	0					1.5717	-0.574459
-0.433527	0.31663	1.139	30.9914	13.7207	0					1.57253	-0.574459
-0.432694	0.31612	1.14067	30.9917	13.729	0					1.57336	-0.574458
-0.431862	0.315609	1.14233	30.9919	13.7373	0					1.5742	-0.574458
-0.43103	0.315173	1.144	30.992	13.7456	0					1.57503	-0.574458
-0.430197	0.314876	1.14566	30.9922	13.754	0					1.57586	-0.574458
-0.429365	0.314637	1.14733	30.9924	13.7623	0					1.57669	-0.574458
-0.428532	0.314258	1.14899	30.9927	13.7706	0					1.57753	-0.574458
-0.4277	0.313704	1.15066	30.9928	13.7789	0					1.57836	-0.574458
-0.426867	0.313132	1.15232	30.9931	13.7873	0					1.57919	-0.574458
-0.426035	0.312561	1.15399	30.9934	13.7956	0					1.58002	-0.574458
-0.425202	0.311925	1.15565	30.9935	13.8039	0					1.58086	-0.574458
-0.42437	0.310959	1.15732	30.9936	13.8122	0					1.58169	-0.574458
-0.423537	0.309726	1.15898	30.9937	13.8206	0					1.58252	-0.574458
-0.422705	0.30855	1.16065	30.9938	13.8289	0					1.58335	-0.574458
-0.421872	0.307572	1.16231	30.994	13.8372	0					1.58418	-0.574458
-0.42104	0.306727	1.16398	30.9943	13.8455	0					1.58502	-0.574458
-0.420207	0.305881	1.16564	30.9947	13.8539	0					1.58585	-0.574458
-0.419375	0.305036	1.16731	30.9949	13.8622	0					1.58668	-0.574458
-0.418543	0.304266	1.16897	30.9951	13.8705	0					1.58752	-0.574458
-0.41771	0.303598	1.17064	30.9952	13.8788	0					1.58835	-0.574458
-0.416878	0.30296	1.1723	30.9955	13.8872	0					1.58918	-0.574457
-0.416045	0.302033	1.17397	30.9957	13.8955	0					1.59001	-0.574457
-0.415213	0.300821	1.17563	30.996	13.9038	0					1.59084	-0.574457
-0.41438	0.299632	1.1773	30.9963	13.9121	0					1.59168	-0.574457
-0.413548	0.29851	1.17896	30.9967	13.9205	0					1.59251	-0.574457
-0.412715	0.297482	1.18063	30.997	13.9288	0					1.59334	-0.574457
-0.411883	0.296705	1.18229	30.9975	13.9371	0					1.59417	-0.574457
-0.41105	0.296236	1.18396	30.9978	13.9454	0					1.59501	-0.574457
-0.410218	0.295799	1.18562	30.9981	13.9538	0					1.59584	-0.574457
-0.409385	0.29548	1.18729	30.9985	13.9621	0					1.59667	-0.574456
-0.408553	0.295247	1.18895	30.9986	13.9704	0					1.5975	-0.574456
-0.40772	0.295013	1.19062	30.9989	13.9787	0					1.59834	-0.574456
-0.406888	0.294781	1.19228	30.999	13.9871	0					1.59917	-0.574456
-0.406055	0.294415	1.19395	30.9991	13.9954	0					1.6	-0.574456
-0.405223	0.293714	1.19561	30.9992	14.0037	0					1.60083	-0.574456
-0.404391	0.293015	1.19728	30.9995	14.012	0					1.60167	-0.574456
-0.403558	0.292222	1.19894	30.9996	14.0204	0					1.6025	-0.574456
-0.402726	0.291189	1.20061	30.9997	14.0287	0					1.60333	-0.574455
-0.401893	0.290134	1.20227	30.9997	14.037	0					1.60416	-0.574455
-0.401061	0.289078	1.20394	30.9998	14.0453	0					1.605	-0.574455
-0.400228	0.288022	1.2056	30.9998	14.0537	0					1.60583	-0.574455
-0.399396	0.287079	1.20727	30.9998	14.062	0					1.60666	-0.574455
-0.398563	0.286399	1.20893	30.9999	14.0703	0					1.60749	-0.574455
-0.397731	0.285734	1.2106	30.9999	14.0786	0					1.60833	-0.574455
-0.396898	0.285041	1.21226	31	14.087	0					1.60916	-0.574455
-0.396066	0.284326	1.21393	31.0001	14.0953	0					1.60999	-0.574455
-0.395233	0.283609	1.21559	31	14.1036	0					1.61082	-0.574455
-0.394401	0.282892	1.21726	31	14.112	0					1.61166	-0.574455
-0.393569	0.282176	1.21892	31	14.1203	0					1.61249	-0.574455
-0.392736	0.28145	1.22059	30.9999	14.1286	0					1.61332	-0.574455
-0.391904	0.280718	1.22225	30.9999	14.1369	0					1.61415	-0.574455
-0.391071	0.280044	1.22392	30.9999	14.1453	0					1.61499	-0.574455
-0.390239	0.279482	1.22558	31	14.1536	0					1.61582	-0.574455
-0.389406	0.278934	1.22724	31.0001	14.1619	0					1.61665	-0.574455
-0.388574	0.278384	1.22891	31.0002	14.1702	0					1.61748	-0.574455
-0.387741	0.277836	1.23057	31.0003	14.1786	0					1.61832	-0.574455
-0.386909	0.277392	1.23224	31.0004	14.1869	0					1.61915	-0.574454
-0.386076	0.277153	1.23391	31.0006	14.1952	0					1.61998	-0.574454
-0.385244	0.276935	1.23557	31.0007	14.2035	0					1.62081	-0.574454
-0.384411	0.276711	1.23724	31.0009	14.2119	0					1.62165	-0.574454
-0.383579	0.276481	1.2389	31.0011	14.2202	0					1.62248	-0.574454
-0.382746	0.276252	1.24056	31.0013	14.2285	0					1.62331	-0.574454
-0.381914	0.276025	1.24223	31.0016	14.2368	0					1.62414	-0.574454
-0.381081	0.275753	1.24389	31.0017	14.2452	0					1.62498	-0.574454
-0.380249	0.275301	1.24556	31.0019	14.2535	0					1.62581	-0.574453
-0.379417	0.274684	1.24722	31.0022	14.2618	0					1.62664	-0.574453
-0.378584	0.273887	1.24889	31.0024	14.2701	0					1.62747	-0.574453
-0.377752	0.272825	1.25055	31.0026	14.2785	0					1.62831	-0.574453
-0.376919	0.271762	1.25222	31.0029	14.2868	0					1.62914	-0.574453
-0.376087	0.270694	1.25388	31.0032	14.2951	0					1.62997	-0.574453
-0.375254	0.269634	1.25555	31.0034	14.3034	0					1.6308	-0.574453
-0.374422	0.268795	1.25721	31.0037	14.3118	0					1.63164	-0.574453
-0.373589	0.268303	1.25888	31.004	14.3201	0					1.63247	-0.574453
-0.372757	0.267843	1.26054	31.0042	14.3284	0					1.6333	-0.574452
-0.371924	0.267372	1.26221	31.0045	14.3367	0					1.63413	-0.574452
-0.371092	0.266893	1.26387	31.0049	14.3451	0					1.63497	-0.574452
-0.370259	0.26641	1.26554	31.0053	14.3534	0					1.6358	-0.574452
-0.369427	0.265929	1.2672	31.0057	14.3617	0					1.63663	-0.574452
-0.368595	0.265399	1.26887	31.0062	14.37	0					1.63746	-0.574452
-0.367762	0.264749	1.27053	31.0066	14.3784	0					1.63829	-0.574452
-0.36693	0.264031	1.2722	31.007	14.3867	0					1.63913	-0.574452
-0.366097	0.263242	1.27386	31.0073	14.395	0					1.63996	-0.574451
-0.365265	0.262342	1.27553	31.0077	14.4033	0					1.64079	-0.574451
-0.364432	0.261416	1.27719	31.008	14.4117	0					1.64162	-0.574451
-0.3636	0.260491	1.27886	31.0081	14.42	0					1.64246	-0.574451
-0.362767	0.259568	1.28052	31.0085	14.4283	0					1.64329	-0.574451
-0.361935	0.258797	1.28219	31.0089	14.4366	0					1.64412	-0.574451
-0.361102	0.258231	1.28385	31.0091	14.445	0					1.64495	-0.574451
-0.36027	0.257767	1.28552	31.0093	14.4533	0					1.64579	-0.57445
-0.359437	0.257447	1.28718	31.0096	14.4616	0					1.64662	-0.57445
-0.358605	0.257258	1.28885	31.0099	14.4699	0					1.64745	-0.57445
-0.357772	0.25706	1.29051	31.0101	14.4783	0					1.64829	-0.57445
-0.35694	0.256863	1.29218	31.0104	14.4866	0					1.64912	-0.57445
-0.356107	0.256672	1.29384	31.0107	14.4949	0					1.64995	-0.57445
-0.355275	0.256512	1.29551	31.0109	14.5032	0					1.65078	-0.57445
-0.354442	0.256375	1.29717	31.0112	14.5116	0					1.65162	-0.57445
-0.35361	0.256219	1.29884	31.0115	14.5199	0					1.65245	-0.57445
-0.352778	0.255991	1.3005	31.0119	14.5282	0					1.65328	-0.57445
-0.351945	0.255763	1.30217	31.0123	14.5365	0					1.65411	-0.57445
-0.351113	0.255535	1.30383	31.0126	14.5449	0					1.65495	-0.57445
-0.35028	0.255308	1.3055	31.0128	14.5532	0					1.65578	-0.57445
-0.349448	0.25504	1.30716	31.0131	14.5615	0					1.65661	-0.57445
-0.348615	0.254645	1.30883	31.0133	14.5698	0					1.65744	-0.57445
-0.347783	0.254254	1.31049	31.0135	14.5782	0					1.65827	-0.57445
-0.34695	0.253974	1.31216	31.0138	14.5865	0					1.65911	-0.57445
-0.346118	0.253839	1.31382	31.0141	14.5948	0					1.65994	-0.57445
-0.345285	0.253703	1.31549	31.0142	14.6031	0					1.66077	-0.574449
[truncated: 31,641 more rows]

## Sheet: 3
100µM SRP / 1mM GMPPNP / 1 mM ppGpp
Chrom.1		Chrom.1		Chrom.1		Chrom.1		Chrom.1		Chrom.1
UV 1_280		Cond		Conc B		Injection		Run Log		UV 1_280_CUT_TEMP@100,BASEM
ml	mAU	ml	mS/cm	ml	%	ml	Injection	ml	Logbook	ml	mAU
-2.00623	0.240896	-2.00623	31.268	-2.00623	0	-0.000339		-2.00623	Method Settings	0	-0.545763
-2.0054	0.882666	-2.00457	31.2687	-1.99791	0			-2.00428	Equilibration	0.000833	-0.545763
-2.00457	0.942999	-2.0029	31.2688	-1.98958	0			-0.002951	Sample Application	0.001665	-0.545763
-2.00374	1.00332	-2.00124	31.2692	-1.98125	0			0.997024	Elution	0.002498	-0.545763
-2.0029	1.06385	-1.99957	31.2701	-1.97292	0					0.003331	-0.545763
-2.00207	1.12465	-1.99791	31.2718	-1.96459	0					0.004163	-0.545763
-2.00124	1.18514	-1.99624	31.2743	-1.95626	0					0.004996	-0.545763
-2.00041	1.24542	-1.99458	31.2777	-1.94794	0					0.005829	-0.545763
-1.99957	1.3057	-1.99291	31.282	-1.93961	0					0.006661	-0.545763
-1.99874	1.36636	-1.99125	31.2868	-1.93128	0					0.007494	-0.545763
-1.99791	1.42701	-1.98958	31.2912	-1.92295	0					0.008327	-0.545763
-1.99707	1.48744	-1.98792	31.2948	-1.91463	0					0.009159	-0.545763
-1.99624	1.54775	-1.98625	31.2975	-1.9063	0					0.009992	-0.545763
-1.99541	1.60805	-1.98458	31.299	-1.89797	0					0.010825	-0.545763
-1.99458	1.66844	-1.98292	31.3	-1.88964	0					0.011657	-0.545763
-1.99374	1.72414	-1.98125	31.3007	-1.88131	0					0.01249	-0.545763
-1.99291	1.7661	-1.97959	31.3013	-1.87298	0					0.013323	-0.545763
-1.99208	1.80355	-1.97792	31.3019	-1.86466	0					0.014155	-0.545763
-1.99125	1.84088	-1.97626	31.3024	-1.85633	0					0.014988	-0.545763
-1.99041	1.87817	-1.97459	31.3028	-1.848	0					0.015821	-0.545763
-1.98958	1.91564	-1.97293	31.3031	-1.83967	0					0.016653	-0.545763
-1.98875	1.95295	-1.97126	31.3031	-1.83134	0					0.017486	-0.545763
-1.98792	1.99029	-1.9696	31.3028	-1.82301	0					0.018319	-0.545763
-1.98708	2.02557	-1.96793	31.3019	-1.81469	0					0.019151	-0.545763
-1.98625	2.06017	-1.96626	31.3002	-1.80636	0					0.019984	-0.545763
-1.98542	2.09501	-1.9646	31.2977	-1.79803	0					0.020817	-0.545763
-1.98459	2.12972	-1.96293	31.2944	-1.7897	0					0.021649	-0.545763
-1.98375	2.16291	-1.96127	31.2905	-1.78137	0					0.022482	-0.545763
-1.98292	2.19391	-1.9596	31.286	-1.77305	0					0.023315	-0.545763
-1.98209	2.22539	-1.95794	31.2809	-1.76472	0					0.024147	-0.545763
-1.98125	2.2604	-1.95627	31.2753	-1.75639	0					0.02498	-0.545763
-1.98042	2.2989	-1.95461	31.2695	-1.74806	0					0.025813	-0.545763
-1.97959	2.33814	-1.95294	31.2633	-1.73973	0					0.026645	-0.545763
-1.97876	2.37738	-1.95128	31.2569	-1.73141	0					0.027478	-0.545763
-1.97792	2.41658	-1.94961	31.2505	-1.72308	0					0.028311	-0.545763
-1.97709	2.45574	-1.94795	31.244	-1.71475	0					0.029143	-0.545763
-1.97626	2.49498	-1.94628	31.2377	-1.70642	0					0.029976	-0.545763
-1.97543	2.50331	-1.94461	31.2315	-1.69809	0					0.030809	-0.545763
-1.97459	2.48201	-1.94295	31.2254	-1.68976	0					0.031641	-0.545763
-1.97376	2.46061	-1.94128	31.2193	-1.68144	0					0.032474	-0.545763
-1.97293	2.43922	-1.93962	31.2134	-1.67311	0					0.033307	-0.545763
-1.97209	2.41785	-1.93795	31.2078	-1.66478	0					0.034139	-0.545763
-1.97126	2.39649	-1.93629	31.2024	-1.65645	0					0.034972	-0.545763
-1.97043	2.3751	-1.93462	31.1971	-1.64812	0					0.035805	-0.545763
-1.9696	2.35369	-1.93296	31.192	-1.63979	0					0.036637	-0.545763
-1.96876	2.33238	-1.93129	31.1873	-1.63147	0					0.03747	-0.545763
-1.96793	2.31127	-1.92963	31.1829	-1.62314	0					0.038303	-0.545763
-1.9671	2.29027	-1.92796	31.1786	-1.61481	0					0.039135	-0.545763
-1.96627	2.26917	-1.9263	31.1745	-1.60648	0					0.039968	-0.545763
-1.96543	2.24807	-1.92463	31.1705	-1.59815	0					0.040801	-0.545763
-1.9646	2.22706	-1.92297	31.1667	-1.58983	0					0.041633	-0.545763
-1.96377	2.20601	-1.9213	31.1632	-1.5815	0					0.042466	-0.545763
-1.96294	2.18489	-1.91963	31.16	-1.57317	0					0.043299	-0.545763
-1.9621	2.16358	-1.91797	31.157	-1.56484	0					0.044131	-0.545763
-1.96127	2.14204	-1.9163	31.1542	-1.55651	0					0.044964	-0.545763
-1.96044	2.1205	-1.91464	31.1515	-1.54819	0					0.045797	-0.545763
-1.9596	2.09898	-1.91297	31.149	-1.53986	0					0.046629	-0.545763
-1.95877	2.07748	-1.91131	31.1466	-1.53153	0					0.047462	-0.545763
-1.95794	2.05595	-1.90964	31.1442	-1.5232	0					0.048295	-0.545763
-1.95711	2.03438	-1.90798	31.142	-1.51487	0					0.049127	-0.545763
-1.95627	2.01276	-1.90631	31.1399	-1.50655	0					0.04996	-0.545763
-1.95544	1.99089	-1.90465	31.1381	-1.49822	0					0.050793	-0.545763
-1.95461	1.96884	-1.90298	31.1363	-1.48989	0					0.051625	-0.545763
-1.95378	1.94683	-1.90131	31.1345	-1.48156	0					0.052458	-0.545763
-1.95294	1.92483	-1.89965	31.1329	-1.47323	0					0.053291	-0.545763
-1.95211	1.90646	-1.89798	31.1314	-1.4649	0					0.054123	-0.545763
-1.95128	1.89984	-1.89632	31.1302	-1.45658	0					0.054956	-0.545763
-1.95045	1.90085	-1.89465	31.129	-1.44825	0					0.055789	-0.545763
-1.94961	1.90177	-1.89299	31.1279	-1.43992	0					0.056621	-0.545763
-1.94878	1.90259	-1.89132	31.1268	-1.43159	0					0.057454	-0.545763
-1.94795	1.90338	-1.88966	31.1258	-1.42326	0					0.058287	-0.545763
-1.94711	1.90418	-1.88799	31.125	-1.41494	0					0.059119	-0.545763
-1.94628	1.90498	-1.88633	31.1242	-1.40661	0					0.059952	-0.545763
-1.94545	1.90718	-1.88466	31.1236	-1.39828	0					0.060785	-0.545763
-1.94462	1.91064	-1.883	31.123	-1.38995	0					0.061617	-0.545763
-1.94378	1.914	-1.88133	31.1223	-1.38162	0					0.06245	-0.545763
-1.94295	1.91661	-1.87966	31.1219	-1.37329	0					0.063283	-0.545763
-1.94212	1.9186	-1.878	31.1215	-1.36497	0					0.064115	-0.545763
-1.94129	1.92059	-1.87633	31.1211	-1.35664	0					0.064948	-0.545763
-1.94045	1.92257	-1.87467	31.1208	-1.34831	0					0.065781	-0.545763
-1.93962	1.92287	-1.873	31.1204	-1.33998	0					0.066613	-0.545763
-1.93879	1.92098	-1.87134	31.12	-1.33165	0					0.067446	-0.545763
-1.93796	1.91845	-1.86967	31.1196	-1.32333	0					0.068279	-0.545763
-1.93712	1.91589	-1.86801	31.1192	-1.315	0					0.069111	-0.545763
-1.93629	1.91297	-1.86634	31.1189	-1.30667	0					0.069944	-0.545763
-1.93546	1.90975	-1.86468	31.1185	-1.29834	0					0.070777	-0.545763
-1.93463	1.90654	-1.86301	31.1183	-1.29001	0					0.071609	-0.545763
-1.93379	1.90333	-1.86135	31.1182	-1.28168	0					0.072442	-0.545763
-1.93296	1.90025	-1.85968	31.118	-1.27336	0					0.073275	-0.545763
-1.93213	1.89727	-1.85801	31.1176	-1.26503	0					0.074107	-0.545763
-1.93129	1.89429	-1.85635	31.1172	-1.2567	0					0.07494	-0.545763
-1.93046	1.89128	-1.85468	31.1169	-1.24837	0					0.075773	-0.545763
-1.92963	1.88806	-1.85302	31.1165	-1.24004	0					0.076605	-0.545763
-1.9288	1.8846	-1.85135	31.1162	-1.23172	0					0.077438	-0.545763
-1.92796	1.88105	-1.84969	31.1159	-1.22339	0					0.078271	-0.545763
-1.92713	1.8774	-1.84802	31.1155	-1.21506	0					0.079103	-0.545763
-1.9263	1.8736	-1.84636	31.1151	-1.20673	0					0.079936	-0.545763
-1.92547	1.86972	-1.84469	31.1147	-1.1984	0					0.080769	-0.545763
-1.92463	1.86585	-1.84303	31.1142	-1.19007	0					0.081601	-0.545763
-1.9238	1.86142	-1.84136	31.1136	-1.18175	0					0.082434	-0.545763
-1.92297	1.85632	-1.8397	31.1132	-1.17342	0					0.083267	-0.545763
-1.92213	1.85124	-1.83803	31.1127	-1.16509	0					0.084099	-0.545763
-1.9213	1.84615	-1.83636	31.1122	-1.15676	0					0.084932	-0.545763
-1.92047	1.84128	-1.8347	31.1117	-1.14843	0					0.085765	-0.545763
-1.91964	1.83665	-1.83303	31.1112	-1.14011	0					0.086597	-0.545763
-1.9188	1.83202	-1.83137	31.1105	-1.13178	0					0.08743	-0.545763
-1.91797	1.82732	-1.8297	31.1099	-1.12345	0					0.088263	-0.545763
-1.91714	1.82245	-1.82804	31.1094	-1.11512	0					0.089095	-0.545763
-1.91631	1.81748	-1.82637	31.1088	-1.10679	0					0.089928	-0.545763
-1.91547	1.81253	-1.82471	31.1081	-1.09847	0					0.090761	-0.545763
-1.91464	1.80765	-1.82304	31.1075	-1.09014	0					0.091593	-0.545763
-1.91381	1.80301	-1.82138	31.107	-1.08181	0					0.092426	-0.545763
-1.91298	1.79853	-1.81971	31.1064	-1.07348	0					0.093259	-0.545763
-1.91214	1.79404	-1.81805	31.1057	-1.06515	0					0.094091	-0.545763
-1.91131	1.78993	-1.81638	31.1051	-1.05682	0					0.094924	-0.545763
-1.91048	1.78633	-1.81472	31.1046	-1.0485	0					0.095757	-0.545763
-1.90964	1.78287	-1.81305	31.1041	-1.04017	0					0.096589	-0.545763
-1.90881	1.77942	-1.81138	31.1036	-1.03184	0					0.097422	-0.545763
-1.90798	1.77604	-1.80972	31.103	-1.02351	0					0.098255	-0.545763
-1.90715	1.77279	-1.80805	31.1023	-1.01518	0					0.099087	-0.545763
-1.90631	1.76955	-1.80639	31.1018	-1.00686	0					0.09992	-0.545763
-1.90548	1.76634	-1.80472	31.1013	-0.998527	0					0.100753	-0.545763
-1.90465	1.76328	-1.80306	31.1007	-0.990199	0					0.101585	-0.545763
-1.90382	1.76033	-1.80139	31.1002	-0.981871	0					0.102418	-0.545763
-1.90298	1.75739	-1.79973	31.0997	-0.973543	0					0.103251	-0.545763
-1.90215	1.75453	-1.79806	31.0991	-0.965214	0					0.104083	-0.545763
-1.90132	1.75245	-1.7964	31.0986	-0.956886	0					0.104916	-0.545763
-1.90049	1.75099	-1.79473	31.0982	-0.948558	0					0.105749	-0.545763
-1.89965	1.74951	-1.79306	31.0976	-0.94023	0					0.106581	-0.545763
-1.89882	1.74934	-1.7914	31.097	-0.931902	0					0.107414	-0.545763
-1.89799	1.75216	-1.78973	31.0964	-0.923574	0					0.108247	-0.545763
-1.89715	1.75654	-1.78807	31.0959	-0.915246	0					0.109079	-0.545763
-1.89632	1.76091	-1.7864	31.0954	-0.906917	0					0.109912	-0.545763
-1.89549	1.76532	-1.78474	31.0947	-0.898589	0					0.110745	-0.545763
-1.89466	1.77012	-1.78307	31.0943	-0.890261	0					0.111578	-0.545763
-1.89382	1.77517	-1.78141	31.0938	-0.881933	0					0.11241	-0.545763
-1.89299	1.78025	-1.77974	31.0931	-0.873605	0					0.113243	-0.545763
-1.89216	1.80011	-1.77808	31.0926	-0.865277	0					0.114075	-0.545763
-1.89133	1.83051	-1.77641	31.0921	-0.856948	0					0.114908	-0.545763
-1.89049	1.86087	-1.77475	31.0916	-0.84862	0					0.115741	-0.545763
-1.88966	1.89115	-1.77308	31.0912	-0.840292	0					0.116573	-0.545763
-1.88883	1.92164	-1.77141	31.091	-0.831964	0					0.117406	-0.545763
-1.888	1.95256	-1.76975	31.0907	-0.823636	0					0.118239	-0.545763
-1.88716	1.98346	-1.76809	31.0904	-0.815308	0					0.119071	-0.545763
-1.88633	2.01306	-1.76642	31.0902	-0.806979	0					0.119904	-0.545763
-1.8855	2.04097	-1.76475	31.09	-0.798651	0					0.120737	-0.545763
-1.88467	2.06846	-1.76309	31.0897	-0.790323	0					0.121569	-0.545763
-1.88383	2.09597	-1.76142	31.0895	-0.781995	0					0.122402	-0.545763
-1.883	2.1234	-1.75976	31.0893	-0.773667	0					0.123235	-0.545763
-1.88217	2.15154	-1.75809	31.0893	-0.765339	0					0.124067	-0.545763
-1.88133	2.18014	-1.75643	31.0894	-0.75701	0					0.1249	-0.545763
-1.8805	2.2089	-1.75476	31.0897	-0.748682	0					0.125733	-0.545763
-1.87967	2.23825	-1.7531	31.0901	-0.740354	0					0.126565	-0.545763
-1.87884	2.26779	-1.75143	31.0904	-0.732026	0					0.127398	-0.545763
-1.878	2.29731	-1.74977	31.0909	-0.723698	0					0.128231	-0.545763
-1.87717	2.32617	-1.7481	31.0913	-0.71537	0					0.129063	-0.545763
-1.87634	2.35319	-1.74643	31.0914	-0.707042	0					0.129896	-0.545763
-1.87551	2.37988	-1.74477	31.0914	-0.698713	0					0.130729	-0.545763
-1.87467	2.40807	-1.7431	31.0914	-0.690385	0					0.131562	-0.545763
-1.87384	2.43935	-1.74144	31.0913	-0.682057	0					0.132394	-0.545763
-1.87301	2.47368	-1.73977	31.0912	-0.673729	0					0.133227	-0.545763
-1.87217	2.50853	-1.73811	31.0909	-0.665401	0					0.134059	-0.545763
-1.87134	2.54341	-1.73644	31.0908	-0.657073	0					0.134892	-0.545763
-1.87051	2.57823	-1.73478	31.0907	-0.648744	0					0.135725	-0.545763
-1.86968	2.61284	-1.73311	31.0907	-0.640416	0					0.136557	-0.545763
-1.86884	2.6469	-1.73145	31.0907	-0.632088	0					0.13739	-0.545763
-1.86801	2.68099	-1.72978	31.0908	-0.62376	0					0.138223	-0.545763
-1.86718	2.71615	-1.72811	31.091	-0.615432	0					0.139055	-0.545763
-1.86635	2.75225	-1.72645	31.0913	-0.607104	0					0.139888	-0.545763
-1.86551	2.78831	-1.72478	31.0916	-0.598776	0					0.140721	-0.545763
-1.86468	2.82441	-1.72312	31.0921	-0.590447	0					0.141553	-0.545763
-1.86385	2.86037	-1.72145	31.0928	-0.582119	0					0.142386	-0.545763
-1.86302	2.89628	-1.71979	31.0936	-0.573791	0					0.143219	-0.545763
-1.86218	2.93207	-1.71812	31.0946	-0.565463	0					0.144051	-0.545763
-1.86135	2.96699	-1.71646	31.0956	-0.557135	0					0.144884	-0.545763
-1.86052	3.00073	-1.71479	31.0967	-0.548807	0					0.145717	-0.545763
-1.85968	3.03409	-1.71313	31.0979	-0.540478	0					0.146549	-0.545763
-1.85885	3.06756	-1.71146	31.0991	-0.53215	0					0.147382	-0.545763
-1.85802	3.101	-1.7098	31.1005	-0.523822	0					0.148215	-0.545763
-1.85719	3.13339	-1.70813	31.1019	-0.515494	0					0.149047	-0.545763
-1.85635	3.16289	-1.70647	31.1034	-0.507166	0					0.14988	-0.545763
-1.85552	3.19018	-1.7048	31.1049	-0.498838	0					0.150713	-0.545763
-1.85469	3.21637	-1.70314	31.1064	-0.490509	0					0.151546	-0.545763
-1.85386	3.24153	-1.70147	31.1081	-0.482181	0					0.152378	-0.545763
-1.85302	3.26663	-1.6998	31.1098	-0.473853	0					0.153211	-0.545763
-1.85219	3.29182	-1.69814	31.1118	-0.465525	0					0.154043	-0.545763
-1.85136	3.31702	-1.69647	31.1137	-0.457197	0					0.154876	-0.545763
-1.85053	3.32983	-1.69481	31.1155	-0.448869	0					0.155709	-0.545763
-1.84969	3.32967	-1.69314	31.1172	-0.44054	0					0.156541	-0.545763
-1.84886	3.32911	-1.69148	31.1189	-0.432212	0					0.157374	-0.545763
-1.84803	3.32721	-1.68981	31.1205	-0.423884	0					0.158207	-0.545763
-1.84719	3.32437	-1.68815	31.1223	-0.415556	0					0.159039	-0.545763
-1.84636	3.32151	-1.68648	31.1238	-0.407228	0					0.159872	-0.545763
-1.84553	3.31866	-1.68481	31.1254	-0.3989	0					0.160705	-0.545763
-1.8447	3.31689	-1.68315	31.1472	-0.390571	0					0.161537	-0.545763
-1.84386	3.31686	-1.68148	31.2521	-0.382243	0					0.16237	-0.545763
-1.84303	3.31751	-1.67982	31.3099	-0.373915	0					0.163203	-0.545763
-1.8422	3.31757	-1.67815	31.3099	-0.365587	0					0.164035	-0.545763
-1.84137	3.31683	-1.67649	31.3102	-0.357259	0					0.164868	-0.545763
-1.84053	3.31586	-1.67482	31.311	-0.348931	0					0.165701	-0.545763
-1.8397	3.31488	-1.67316	31.3125	-0.340603	0					0.166533	-0.545763
-1.83887	3.31377	-1.67149	31.3144	-0.332274	0					0.167366	-0.545763
-1.83804	3.31221	-1.66983	31.316	-0.323946	0					0.168199	-0.545763
-1.8372	3.31036	-1.66816	31.3157	-0.315618	0					0.169031	-0.545763
-1.83637	3.30851	-1.6665	31.3118	-0.30729	0					0.169864	-0.545763
-1.83554	3.30565	-1.66483	31.3046	-0.298962	0					0.170697	-0.545763
-1.83471	3.30199	-1.66317	31.2964	-0.290634	0					0.17153	-0.545763
-1.83387	3.29833	-1.6615	31.2887	-0.282305	0					0.172362	-0.545763
-1.83304	3.29466	-1.65983	31.2816	-0.273977	0					0.173195	-0.545763
-1.83221	3.28873	-1.65817	31.276	-0.265649	0					0.174027	-0.545763
-1.83137	3.28046	-1.6565	31.2719	-0.257321	0					0.17486	-0.545763
-1.83054	3.27176	-1.65484	31.2688	-0.248993	0					0.175693	-0.545763
-1.82971	3.26249	-1.65317	31.2666	-0.240665	0					0.176525	-0.545763
-1.82888	3.25222	-1.65151	31.2651	-0.232337	0					0.177358	-0.545763
-1.82804	3.24157	-1.64984	31.2642	-0.224008	0					0.178191	-0.545763
-1.82721	3.23088	-1.64818	31.2634	-0.21568	0					0.179024	-0.545763
-1.82638	3.21979	-1.64651	31.2625	-0.207352	0					0.179856	-0.545763
-1.82555	3.20752	-1.64485	31.2613	-0.199024	0					0.180689	-0.545763
-1.82471	3.1946	-1.64318	31.2596	-0.190696	0					0.181521	-0.545763
-1.82388	3.18192	-1.64152	31.2575	-0.182368	0					0.182354	-0.545763
-1.82305	3.1696	-1.63985	31.255	-0.174039	0					0.183187	-0.545763
-1.82221	3.15704	-1.63819	31.2523	-0.165711	0					0.184019	-0.545763
-1.82138	3.14356	-1.63652	31.2495	-0.157383	0					0.184852	-0.545763
-1.82055	3.1293	-1.63485	31.2466	-0.149055	0					0.185685	-0.545763
-1.81972	3.11558	-1.63319	31.2436	-0.140727	0					0.186517	-0.545763
-1.81888	3.10325	-1.63152	31.2407	-0.132399	0					0.18735	-0.545763
-1.81805	3.09121	-1.62986	31.2378	-0.12407	0					0.188183	-0.545763
-1.81722	3.07897	-1.62819	31.2348	-0.115742	0					0.189015	-0.545763
-1.81639	3.06584	-1.62653	31.2317	-0.107414	0					0.189848	-0.545763
-1.81555	3.05181	-1.62486	31.2285	-0.099086	0					0.190681	-0.545763
-1.81472	3.03778	-1.6232	31.2253	-0.090758	0					0.191514	-0.545763
-1.81389	3.02391	-1.62153	31.2222	-0.08243	0					0.192346	-0.545763
-1.81306	3.01109	-1.61986	31.2191	-0.074101	0					0.193179	-0.545763
-1.81222	2.99955	-1.6182	31.216	-0.065773	0					0.194011	-0.545763
-1.81139	2.98799	-1.61653	31.213	-0.057445	0					0.194844	-0.545763
-1.81056	2.97614	-1.61487	31.2101	-0.049117	0					0.195677	-0.545763
-1.80972	2.96369	-1.6132	31.2072	-0.040789	0					0.196509	-0.545763
-1.80889	2.95116	-1.61154	31.2045	-0.032461	0					0.197342	-0.545763
-1.80806	2.93862	-1.60987	31.2017	-0.024132	0					0.198175	-0.545763
-1.80723	2.92643	-1.60821	31.1989	-0.015804	0					0.199008	-0.545763
-1.80639	2.91548	-1.60654	31.1961	-0.007476	0					0.19984	-0.545763
-1.80556	2.90566	-1.60488	31.1933	0.000852	0					0.200673	-0.545763
-1.80473	2.89553	-1.60321	31.1908	0.00918	0					0.201505	-0.545763
-1.8039	2.8846	-1.60155	31.1882	0.017508	0					0.202338	-0.545763
-1.80306	2.87329	-1.59988	31.1856	0.025836	0					0.203171	-0.545763
-1.80223	2.86197	-1.59821	31.1832	0.034165	0					0.204003	-0.545763
-1.8014	2.85062	-1.59655	31.1809	0.042493	0					0.204836	-0.545763
-1.80057	2.83974	-1.59489	31.1786	0.050821	0					0.205669	-0.545763
-1.79973	2.82975	-1.59322	31.1763	0.059149	0					0.206501	-0.545763
-1.7989	2.82001	-1.59155	31.1741	0.067477	0					0.207334	-0.545763
-1.79807	2.80996	-1.58989	31.1718	0.075805	0					0.208167	-0.545763
-1.79723	2.79952	-1.58822	31.1695	0.084134	0					0.208999	-0.545763
-1.7964	2.78901	-1.58656	31.1673	0.092462	0					0.209832	-0.545763
-1.79557	2.77853	-1.58489	31.1653	0.10079	0					0.210665	-0.545763
-1.79474	2.76805	-1.58323	31.1634	0.109118	0					0.211498	-0.545763
-1.7939	2.7584	-1.58156	31.1614	0.117446	0					0.21233	-0.545763
-1.79307	2.74977	-1.5799	31.1595	0.125774	0					0.213163	-0.545763
-1.79224	2.74087	-1.57823	31.1575	0.134103	0					0.213995	-0.545763
-1.79141	2.73163	-1.57656	31.1557	0.142431	0					0.214828	-0.545763
-1.79057	2.72226	-1.5749	31.1541	0.150759	0					0.215661	-0.545763
-1.78974	2.71286	-1.57323	31.1525	0.159087	0					0.216493	-0.545763
-1.78891	2.70347	-1.57157	31.1511	0.167415	0					0.217326	-0.545763
-1.78808	2.69457	-1.5699	31.1497	0.175743	0					0.218159	-0.545763
-1.78724	2.68666	-1.56824	31.1484	0.184072	0					0.218992	-0.545763
-1.78641	2.67928	-1.56657	31.1471	0.1924	0					0.219824	-0.545763
-1.78558	2.67135	-1.56491	31.1458	0.200728	0					0.220657	-0.545763
-1.78475	2.66274	-1.56324	31.1444	0.209056	0					0.221489	-0.545763
-1.78391	2.65407	-1.56158	31.1431	0.217384	0					0.222322	-0.545763
-1.78308	2.6454	-1.55991	31.1418	0.225712	0					0.223155	-0.545763
-1.78225	2.6367	-1.55825	31.1406	0.23404	0					0.223987	-0.545763
-1.78141	2.62847	-1.55658	31.1394	0.242369	0					0.22482	-0.545763
-1.78058	2.62096	-1.55491	31.1384	0.250697	0					0.225653	-0.545763
-1.77975	2.61327	-1.55325	31.1373	0.259025	0					0.226485	-0.545763
-1.77892	2.60487	-1.55158	31.1362	0.267353	0					0.227318	-0.545763
-1.77808	2.59616	-1.54992	31.135	0.275681	0					0.228151	-0.545763
-1.77725	2.58743	-1.54825	31.134	0.284009	0					0.228983	-0.545763
-1.77642	2.57871	-1.54659	31.1329	0.292338	0					0.229816	-0.545763
-1.77559	2.57033	-1.54492	31.1318	0.300666	0					0.230649	-0.545763
-1.77475	2.56297	-1.54326	31.131	0.308994	0					0.231482	-0.545763
-1.77392	2.55614	-1.54159	31.1302	0.317322	0					0.232314	-0.545763
-1.77309	2.54883	-1.53993	31.1293	0.32565	0					0.233147	-0.545763
-1.77225	2.54117	-1.53826	31.1285	0.333978	0					0.233979	-0.545763
-1.77142	2.53351	-1.5366	31.1278	0.342307	0					0.234812	-0.545763
-1.77059	2.52599	-1.53493	31.1271	0.350635	0					0.235645	-0.545763
-1.76976	2.51887	-1.53327	31.1264	0.358963	0					0.236477	-0.545763
-1.76892	2.51235	-1.5316	31.1257	0.367291	0					0.23731	-0.545763
-1.76809	2.50609	-1.52994	31.1249	0.375619	0					0.238143	-0.545763
-1.76726	2.49947	-1.52827	31.1242	0.383947	0					0.238976	-0.545763
-1.76643	2.49281	-1.5266	31.1234	0.392276	0					0.239808	-0.545763
-1.76559	2.48619	-1.52494	31.1226	0.400604	0					0.240641	-0.545763
-1.76476	2.47955	-1.52327	31.1219	0.408932	0					0.241473	-0.545763
-1.76393	2.47291	-1.52161	31.1211	0.41726	0					0.242306	-0.545763
-1.7631	2.46652	-1.51994	31.1204	0.425588	0					0.243139	-0.545763
-1.76226	2.46088	-1.51828	31.1196	0.433916	0					0.243971	-0.545763
-1.76143	2.45559	-1.51661	31.1187	0.442245	0					0.244804	-0.545763
-1.7606	2.44975	-1.51495	31.1178	0.450572	0					0.245637	-0.545763
-1.75976	2.44354	-1.51328	31.1168	0.458901	0					0.246469	-0.545763
-1.75893	2.43733	-1.51161	31.1159	0.467229	0					0.247302	-0.545763
-1.7581	2.43113	-1.50995	31.1149	0.475557	0					0.248135	-0.545763
-1.75727	2.42493	-1.50828	31.114	0.483885	0					0.248967	-0.545763
-1.75643	2.41898	-1.50662	31.1131	0.492213	0					0.2498	-0.545763
-1.7556	2.41352	-1.50495	31.1122	0.500541	0					0.250633	-0.545763
-1.75477	2.40788	-1.50329	31.1113	0.50887	0					0.251466	-0.545763
-1.75394	2.40182	-1.50162	31.1106	0.517198	0					0.252298	-0.545763
-1.7531	2.39569	-1.49996	31.1098	0.525526	0					0.253131	-0.545763
-1.75227	2.38959	-1.49829	31.109	0.533854	0					0.253963	-0.545763
-1.75144	2.38349	-1.49663	31.1083	0.542182	0					0.254796	-0.545763
-1.75061	2.37755	-1.49496	31.1075	0.55051	0					0.255629	-0.545763
-1.74977	2.37202	-1.4933	31.1068	0.558839	0					0.256461	-0.545763
-1.74894	2.36647	-1.49163	31.1062	0.567167	0					0.257294	-0.545763
-1.74811	2.36042	-1.48996	31.1057	0.575495	0					0.258127	-0.545763
-1.74727	2.35395	-1.4883	31.1052	0.583823	0					0.25896	-0.545763
-1.74644	2.3475	-1.48663	31.1046	0.592151	0					0.259792	-0.545763
-1.74561	2.34106	-1.48497	31.1042	0.600479	0					0.260625	-0.545763
-1.74478	2.33461	-1.4833	31.1038	0.608808	0					0.261457	-0.545763
-1.74394	2.32863	-1.48164	31.1035	0.617136	0					0.26229	-0.545763
-1.74311	2.32341	-1.47997	31.103	0.625464	0					0.263123	-0.545763
-1.74228	2.31791	-1.47831	31.1025	0.633792	0					0.263955	-0.545763
-1.74145	2.31182	-1.47664	31.102	0.64212	0					0.264788	-0.545763
-1.74061	2.30565	-1.47498	31.1016	0.650448	0					0.265621	-0.545763
-1.73978	2.29947	-1.47331	31.101	0.658777	0					0.266454	-0.545763
-1.73895	2.29326	-1.47165	31.1003	0.667105	0					0.267286	-0.545763
-1.73812	2.28747	-1.46998	31.0997	0.675433	0					0.268119	-0.545763
-1.73728	2.28247	-1.46832	31.0991	0.683761	0					0.268951	-0.545763
-1.73645	2.27786	-1.46665	31.0985	0.692089	0					0.269784	-0.545763
-1.73562	2.27339	-1.46498	31.0978	0.700417	0					0.270617	-0.545763
-1.73479	2.26903	-1.46332	31.0973	0.708745	0					0.27145	-0.545763
-1.73395	2.26467	-1.46165	31.0968	0.717074	0					0.272282	-0.545763
-1.73312	2.26033	-1.45999	31.0963	0.725402	0					0.273115	-0.545763
-1.73229	2.25606	-1.45832	31.0958	0.73373	0					0.273947	-0.545763
-1.73145	2.25222	-1.45666	31.0954	0.742058	0					0.27478	-0.545763
-1.73062	2.24879	-1.45499	31.095	0.750386	0					0.275613	-0.545763
-1.72979	2.24489	-1.45333	31.0947	0.758714	0					0.276445	-0.545763
-1.72896	2.24041	-1.45166	31.0944	0.767043	0					0.277278	-0.545763
-1.72812	2.23585	-1.45	31.0942	0.775371	0					0.278111	-0.545763
-1.72729	2.23128	-1.44833	31.094	0.783699	0					0.278944	-0.545763
-1.72646	2.22671	-1.44666	31.0937	0.792027	0					0.279776	-0.545763
-1.72563	2.22213	-1.445	31.0934	0.800355	0					0.280609	-0.545763
-1.72479	2.21751	-1.44334	31.093	0.808683	0					0.281441	-0.545763
-1.72396	2.21286	-1.44167	31.0926	0.817012	0					0.282274	-0.545763
-1.72313	2.20792	-1.44	31.0922	0.82534	0					0.283107	-0.545763
-1.72229	2.20273	-1.43834	31.0918	0.833668	0					0.28394	-0.545763
-1.72146	2.19755	-1.43667	31.0915	0.841996	0					0.284772	-0.545763
-1.72063	2.19238	-1.43501	31.0913	0.850324	0					0.285605	-0.545763
-1.7198	2.18747	-1.43334	31.0909	0.858652	0					0.286438	-0.545763
-1.71896	2.18311	-1.43168	31.0907	0.866981	0					0.28727	-0.545763
-1.71813	2.17902	-1.43001	31.0904	0.875309	0					0.288103	-0.545763
-1.7173	2.17475	-1.42835	31.0903	0.883637	0					0.288935	-0.545763
-1.71647	2.17047	-1.42668	31.09	0.891965	0					0.289768	-0.545763
-1.71563	2.16632	-1.42501	31.0895	0.900293	0					0.290601	-0.545763
-1.7148	2.16208	-1.42335	31.0891	0.908621	0					0.291434	-0.545763
-1.71397	2.15752	-1.42169	31.0888	0.91695	0					0.292266	-0.545763
-1.71314	2.15304	-1.42002	31.0884	0.925278	0					0.293099	-0.545763
-1.7123	2.14904	-1.41835	31.0881	0.933606	0					0.293931	-0.545763
-1.71147	2.145	-1.41669	31.0877	0.941934	0					0.294764	-0.545763
-1.71064	2.14065	-1.41502	31.0875	0.950262	0					0.295597	-0.545763
-1.70981	2.13601	-1.41336	31.0872	0.95859	0					0.296429	-0.545763
-1.70897	2.13137	-1.41169	31.0868	0.966918	0					0.297262	-0.545763
-1.70814	2.12672	-1.41003	31.0863	0.975247	0					0.298095	-0.545763
-1.70731	2.12221	-1.40836	31.0857	0.983575	0					0.298928	-0.545763
-1.70647	2.11816	-1.4067	31.0852	0.991903	0					0.29976	-0.545763
-1.70564	2.11455	-1.40503	31.0847	1.00023	0					0.300593	-0.545763
-1.70481	2.1109	-1.40336	31.0841	1.00856	0					0.301425	-0.545763
-1.70398	2.10711	-1.4017	31.0835	1.01689	0					0.302258	-0.545763
-1.70314	2.1033	-1.40003	31.0829	1.02522	0					0.303091	-0.545763
-1.70231	2.09948	-1.39837	31.0824	1.03354	0					0.303924	-0.545763
-1.70148	2.09567	-1.3967	31.0817	1.04187	0					0.304756	-0.545763
-1.70065	2.09214	-1.39504	31.0812	1.0502	0					0.305589	-0.545763
-1.69981	2.08928	-1.39337	31.0808	1.05853	0					0.306422	-0.545763
-1.69898	2.08642	-1.39171	31.0803	1.06686	0					0.307254	-0.545763
-1.69815	2.08343	-1.39004	31.0798	1.07519	0					0.308087	-0.545763
-1.69732	2.08035	-1.38838	31.0794	1.08351	0					0.308919	-0.545763
-1.69648	2.07729	-1.38671	31.0791	1.09184	0					0.309752	-0.545763
-1.69565	2.0742	-1.38505	31.0788	1.10017	0					0.310585	-0.545763
-1.69482	2.07108	-1.38338	31.0785	1.1085	0					0.311418	-0.545763
-1.69398	2.06784	-1.38172	31.0782	1.11682	0					0.31225	-0.545763
-1.69315	2.06447	-1.38005	31.0779	1.12515	0					0.313083	-0.545763
-1.69232	2.06097	-1.37838	31.0775	1.13348	0					0.313915	-0.545763
-1.69149	2.05725	-1.37672	31.0771	1.14181	0					0.314748	-0.545763
-1.69065	2.05351	-1.37505	31.0768	1.15014	0					0.315581	-0.545763
-1.68982	2.04977	-1.37339	31.0764	1.15847	0					0.316413	-0.545763
-1.68899	2.04603	-1.37172	31.076	1.16679	0					0.317246	-0.545763
-1.68816	2.04266	-1.37006	31.0759	1.17512	0					0.318079	-0.545763
-1.68732	2.03999	-1.36839	31.0756	1.18345	0					0.318912	-0.545763
-1.68649	2.03732	-1.36673	31.0754	1.19178	0					0.319744	-0.545763
-1.68566	2.03446	-1.36506	31.075	1.20011	0					0.320577	-0.545763
-1.68483	2.03143	-1.3634	31.0747	1.20843	0					0.321409	-0.545763
-1.68399	2.02836	-1.36173	31.0742	1.21676	0					0.322242	-0.545763
-1.68316	1.92975	-1.36007	31.0737	1.22509	0					0.323075	-0.545763
-1.68233	1.67642	-1.3584	31.0732	1.23342	0					0.323908	-0.545763
-1.68149	1.42308	-1.35674	31.0728	1.24175	0					0.32474	-0.545763
-1.68066	1.39405	-1.35507	31.0724	1.25008	0					0.325573	-0.545763
-1.67983	1.39396	-1.3534	31.0719	1.2584	0					0.326406	-0.545763
-1.679	1.39373	-1.35174	31.0713	1.26673	0					0.327238	-0.545763
-1.67816	1.3935	-1.35007	31.0709	1.27506	0					0.328071	-0.545763
-1.67733	1.39326	-1.34841	31.0705	1.28339	0					0.328903	-0.545763
-1.6765	1.39302	-1.34674	31.0701	1.29172	0					0.329736	-0.545763
-1.67567	1.39295	-1.34508	31.0696	1.30004	0					0.330569	-0.545763
-1.67483	1.39292	-1.34341	31.0692	1.30837	0					0.331402	-0.545763
-1.674	1.39284	-1.34175	31.0686	1.3167	0					0.332234	-0.545763
-1.67317	1.39259	-1.34008	31.0682	1.32503	0					0.333067	-0.545763
-1.67233	1.39232	-1.33841	31.0678	1.33336	0					0.333899	-0.545763
-1.6715	1.39205	-1.33675	31.0674	1.34169	0					0.334732	-0.545763
-1.67067	1.39178	-1.33508	31.067	1.35001	0					0.335565	-0.545763
-1.66984	1.39165	-1.33342	31.0667	1.35834	0					0.336397	-0.545763
-1.669	1.39167	-1.33175	31.0662	1.36667	0					0.33723	-0.545763
-1.66817	1.3917	-1.33009	31.0657	1.375	0					0.338063	-0.545763
-1.66734	1.39118	-1.32842	31.0653	1.38333	0					0.338896	-0.545763
-1.66651	1.3905	-1.32676	31.0648	1.39165	0					0.339728	-0.545763
-1.66567	1.38981	-1.32509	31.0643	1.39998	0					0.340561	-0.545763
-1.66484	1.38912	-1.32343	31.0639	1.40831	0					0.341393	-0.545763
-1.66401	1.38839	-1.32176	31.0635	1.41664	0					0.342226	-0.545763
-1.66318	1.38736	-1.3201	31.0631	1.42497	0					0.343059	-0.545763
-1.66234	1.3864	-1.31843	31.0627	1.43329	0					0.343892	-0.545763
-1.66151	1.38511	-1.31677	31.0623	1.44162	0					0.344724	-0.545763
-1.66068	1.38321	-1.3151	31.0618	1.44995	0					0.345557	-0.545763
-1.65985	1.38111	-1.31343	31.0612	1.45828	0					0.34639	-0.545763
-1.65901	1.379	-1.31177	31.0607	1.46661	0					0.347222	-0.545763
-1.65818	1.37689	-1.3101	31.0603	1.47494	0					0.348055	-0.545763
-1.65735	1.3747	-1.30844	31.0599	1.48326	0					0.348887	-0.545763
-1.65651	1.37245	-1.30677	31.0594	1.49159	0					0.34972	-0.545763
-1.65568	1.37019	-1.30511	31.059	1.49992	0					0.350553	-0.545763
-1.65485	1.36829	-1.30344	31.0584	1.50825	0					0.351386	-0.545763
-1.65402	1.36661	-1.30178	31.0579	1.51658	0					0.352218	-0.545763
-1.65318	1.36498	-1.30011	31.0574	1.5249	0					0.353051	-0.545763
-1.65235	1.36335	-1.29845	31.0568	1.53323	0					0.353884	-0.545763
-1.65152	1.36172	-1.29678	31.0561	1.54156	0					0.354716	-0.545763
-1.65069	1.36032	-1.29512	31.0556	1.54989	0					0.355549	-0.545763
-1.64985	1.35903	-1.29345	31.055	1.55822	0					0.356381	-0.545763
-1.64902	1.35774	-1.29178	31.0544	1.56655	0					0.357214	-0.545763
-1.64819	1.35633	-1.29012	31.0537	1.57487	0					0.358047	-0.545763
-1.64736	1.35487	-1.28845	31.053	1.5832	0					0.35888	-0.545763
-1.64652	1.35342	-1.28679	31.0523	1.59153	0					0.359712	-0.545763
-1.64569	1.35196	-1.28512	31.0517	1.59986	0					0.360545	-0.545763
-1.64486	1.35046	-1.28346	31.0512	1.60819	0					0.361377	-0.545763
-1.64402	1.34876	-1.28179	31.0506	1.61651	0					0.36221	-0.545763
-1.64319	1.347	-1.28013	31.0502	1.62484	0					0.363043	-0.545763
-1.64236	1.34514	-1.27846	31.0497	1.63317	0					0.363876	-0.545763
-1.64153	1.34317	-1.2768	31.049	1.6415	0					0.364708	-0.545763
-1.64069	1.34117	-1.27513	31.0486	1.64983	0					0.365541	-0.545763
-1.63986	1.33916	-1.27347	31.0481	1.65816	0					0.366374	-0.545763
-1.63903	1.33716	-1.2718	31.0476	1.66648	0					0.367206	-0.545763
-1.6382	1.33524	-1.27014	31.0472	1.67481	0					0.368039	-0.545763
-1.63736	1.33344	-1.26847	31.0468	1.68314	0					0.368871	-0.545763
-1.63653	1.33163	-1.2668	31.0464	1.69147	0					0.369704	-0.545763
-1.6357	1.32963	-1.26514	31.0462	1.6998	0					0.370537	-0.545763
-1.63487	1.32756	-1.26347	31.046	1.70812	0					0.37137	-0.545763
-1.63403	1.3255	-1.26181	31.0457	1.71645	0					0.372202	-0.545763
-1.6332	1.32342	-1.26014	31.0455	1.72478	0					0.373035	-0.545763
-1.63237	1.3214	-1.25848	31.0454	1.73311	0					0.373868	-0.545763
-1.63153	1.31953	-1.25681	31.0451	1.74144	0					0.3747	-0.545763
-1.6307	1.31772	-1.25515	31.0449	1.74977	0					0.375533	-0.545763
-1.62987	1.31586	-1.25348	31.0447	1.75809	0					0.376365	-0.545763
-1.62904	1.31395	-1.25182	31.0444	1.76642	0					0.377198	-0.545763
-1.6282	1.31203	-1.25015	31.044	1.77475	0					0.378031	-0.545763
-1.62737	1.31012	-1.24849	31.0436	1.78308	0					0.378864	-0.545763
-1.62654	1.30819	-1.24682	31.0434	1.79141	0					0.379696	-0.545763
-1.6257	1.30668	-1.24515	31.0431	1.79973	0					0.380529	-0.545763
-1.62487	1.30544	-1.24349	31.0428	1.80806	0					0.381361	-0.545763
-1.62404	1.30419	-1.24182	31.0424	1.81639	0					0.382194	-0.545763
-1.62321	1.30249	-1.24016	31.0421	1.82472	0					0.383027	-0.545763
-1.62237	1.30062	-1.23849	31.0417	1.83305	0					0.38386	-0.545763
-1.62154	1.29875	-1.23683	31.0412	1.84137	0					0.384692	-0.545763
-1.62071	1.29688	-1.23516	31.0407	1.8497	0					0.385525	-0.545763
-1.61988	1.2953	-1.2335	31.0402	1.85803	0					0.386358	-0.545763
-1.61904	1.29427	-1.23183	31.0398	1.86636	0					0.38719	-0.545763
-1.61821	1.29341	-1.23016	31.0393	1.87469	0					0.388023	-0.545763
-1.61738	1.29263	-1.2285	31.0388	1.88302	0					0.388855	-0.545763
-1.61655	1.29199	-1.22683	31.0384	1.89134	0					0.389688	-0.545763
-1.61571	1.2914	-1.22517	31.038	1.89967	0					0.390521	-0.545763
-1.61488	1.2908	-1.2235	31.0378	1.908	0					0.391354	-0.545763
-1.61405	1.29021	-1.22184	31.0376	1.91633	0					0.392186	-0.545763
-1.61322	1.28925	-1.22017	31.0376	1.92466	0					0.393019	-0.545763
-1.61238	1.28807	-1.21851	31.0375	1.93298	0					0.393852	-0.545763
-1.61155	1.28686	-1.21684	31.0374	1.94131	0					0.394684	-0.545763
-1.61072	1.28532	-1.21518	31.0374	1.94964	0					0.395517	-0.545763
-1.60989	1.28362	-1.21351	31.0374	1.95797	0					0.396349	-0.545763
-1.60905	1.28193	-1.21185	31.0374	1.9663	0					0.397182	-0.545763
-1.60822	1.2802	-1.21018	31.0374	1.97463	0					0.398015	-0.545763
-1.60739	1.27845	-1.20852	31.0373	1.98295	0					0.398848	-0.545763
-1.60655	1.2768	-1.20685	31.0373	1.99128	0					0.39968	-0.545763
-1.60572	1.27521	-1.20518	31.0373	1.99961	0					0.400513	-0.545763
-1.60489	1.27334	-1.20352	31.0372	2.00794	0					0.401345	-0.545763
-1.60406	1.27087	-1.20185	31.0371	2.01627	0					0.402178	-0.545763
-1.60322	1.26815	-1.20019	31.0369	2.0246	0					0.403011	-0.545763
-1.60239	1.26543	-1.19852	31.0368	2.03292	0					0.403844	-0.545763
-1.60156	1.26273	-1.19686	31.0368	2.04125	0					0.404676	-0.545763
-1.60073	1.26008	-1.19519	31.0368	2.04958	0					0.405509	-0.545763
-1.59989	1.25757	-1.19353	31.0369	2.05791	0					0.406342	-0.545763
-1.59906	1.25509	-1.19186	31.0369	2.06623	0					0.407174	-0.545763
-1.59823	1.25242	-1.1902	31.0369	2.07456	0					0.408007	-0.545763
-1.5974	1.24934	-1.18853	31.0368	2.08289	0					0.408839	-0.545763
-1.59656	1.24613	-1.18687	31.0367	2.09122	0					0.409672	-0.545763
-1.59573	1.24291	-1.1852	31.0368	2.09955	0					0.410505	-0.545763
-1.5949	1.23973	-1.18354	31.0368	2.10788	0					0.411338	-0.545763
-1.59406	1.23673	-1.18187	31.0367	2.1162	0					0.41217	-0.545763
-1.59323	1.23382	-1.1802	31.0366	2.12453	0					0.413003	-0.545763
-1.5924	1.23092	-1.17854	31.0365	2.13286	0					0.413836	-0.545763
-1.59157	1.22769	-1.17687	31.0365	2.14119	0					0.414668	-0.545763
-1.59073	1.22425	-1.17521	31.0365	2.14952	0					0.415501	-0.545763
-1.5899	1.22079	-1.17354	31.0365	2.15785	0					0.416333	-0.545763
-1.58907	1.21734	-1.17188	31.0365	2.16617	0					0.417166	-0.545763
-1.58824	1.21389	-1.17021	31.0364	2.1745	0					0.417999	-0.545763
-1.5874	1.21048	-1.16855	31.0366	2.18283	0					0.418832	-0.545763
-1.58657	1.2071	-1.16688	31.0366	2.19116	0					0.419664	-0.545763
-1.58574	1.20372	-1.16521	31.0367	2.19949	0					0.420497	-0.545763
-1.58491	1.20102	-1.16355	31.0367	2.20781	0					0.421329	-0.545763
-1.58407	1.19873	-1.16189	31.0367	2.21614	0					0.422162	-0.545763
-1.58324	1.19652	-1.16022	31.0367	2.22447	0					0.422995	-0.545763
-1.58241	1.19436	-1.15855	31.0368	2.2328	0					0.423828	-0.545763
-1.58157	1.19265	-1.15689	31.0371	2.24113	0					0.42466	-0.545763
-1.58074	1.19112	-1.15522	31.0375	2.24946	0					0.425493	-0.545763
-1.57991	1.18957	-1.15356	31.038	2.25778	0					0.426326	-0.545763
-1.57908	1.18861	-1.15189	31.0383	2.26611	0					0.427158	-0.545763
-1.57824	1.18873	-1.15023	31.0387	2.27444	0					0.427991	-0.545763
-1.57741	1.18916	-1.14856	31.039	2.28277	0					0.428823	-0.545763
-1.57658	1.18959	-1.1469	31.0395	2.2911	0					0.429656	-0.545763
-1.57575	1.18994	-1.14523	31.0401	2.29942	0					0.430489	-0.545763
-1.57491	1.19015	-1.14357	31.0407	2.30775	0					0.431322	-0.545763
-1.57408	1.19032	-1.1419	31.0412	2.31608	0					0.432154	-0.545763
-1.57325	1.19049	-1.14024	31.0416	2.32441	0					0.432987	-0.545763
-1.57241	1.1972	-1.13857	31.0421	2.33274	0					0.43382	-0.545763
-1.57158	1.20604	-1.1369	31.0424	2.34106	0					0.434652	-0.545763
-1.57075	1.21487	-1.13524	31.0429	2.34939	0					0.435485	-0.545763
-1.56992	1.22366	-1.13357	31.0433	2.35772	0					0.436318	-0.545763
-1.56908	1.23282	-1.13191	31.0437	2.36605	0					0.43715	-0.545763
-1.56825	1.24217	-1.13024	31.044	2.37438	0					0.437983	-0.545763
-1.56742	1.25151	-1.12858	31.0443	2.38271	0					0.438816	-0.545763
-1.56659	1.26508	-1.12691	31.0444	2.39103	0					0.439648	-0.545763
-1.56575	1.28614	-1.12525	31.0445	2.39936	0					0.440481	-0.545763
-1.56492	1.30891	-1.12358	31.0446	2.40769	0					0.441314	-0.545763
-1.56409	1.33176	-1.12192	31.0448	2.41602	0					0.442146	-0.545763
-1.56326	1.35477	-1.12025	31.045	2.42435	0					0.442979	-0.545763
-1.56242	1.37867	-1.11858	31.0453	2.43268	0					0.443812	-0.545763
-1.56159	1.4026	-1.11692	31.0455	2.441	0					0.444644	-0.545763
-1.56076	1.42652	-1.11525	31.0457	2.44933	0					0.445477	-0.545763
-1.55993	1.44876	-1.11359	31.0458	2.45766	0					0.44631	-0.545763
-1.55909	1.4707	-1.11192	31.0459	2.46599	0					0.447142	-0.545763
-1.55826	1.49266	-1.11026	31.0458	2.47431	0					0.447975	-0.545763
-1.55743	1.51457	-1.10859	31.0459	2.48264	0					0.448807	-0.545763
-1.55659	1.53616	-1.10693	31.0459	2.49097	0					0.44964	-0.545763
-1.55576	1.55648	-1.10526	31.0457	2.4993	0					0.450473	-0.545763
-1.55493	1.57685	-1.1036	31.0455	2.50763	0					0.451306	-0.545763
-1.5541	1.5993	-1.10193	31.0452	2.51596	0					0.452138	-0.545763
-1.55326	1.62416	-1.10027	31.045	2.52428	0					0.452971	-0.545763
-1.55243	1.64975	-1.0986	31.0447	2.53261	0					0.453804	-0.545763
-1.5516	1.67539	-1.09693	31.0446	2.54094	0					0.454636	-0.545763
-1.55077	1.70103	-1.09527	31.0443	2.54927	0					0.455469	-0.545763
-1.54993	1.72694	-1.0936	31.044	2.5576	0					0.456302	-0.545763
-1.5491	1.75307	-1.09194	31.0435	2.56593	0					0.457134	-0.545763
-1.54827	1.77928	-1.09027	31.0431	2.57425	0					0.457967	-0.545763
-1.54744	1.80671	-1.08861	31.0428	2.58258	0					0.4588	-0.545763
-1.5466	1.83506	-1.08694	31.0424	2.59091	0					0.459632	-0.545763
-1.54577	1.86347	-1.08528	31.042	2.59924	0					0.460465	-0.545763
-1.54494	1.89193	-1.08361	31.0415	2.60757	0					0.461298	-0.545763
-1.5441	1.92036	-1.08195	31.0411	2.61589	0					0.46213	-0.545763
-1.54327	1.9482	-1.08028	31.0408	2.62422	0					0.462963	-0.545763
-1.54244	1.97561	-1.07862	31.0404	2.63255	0					0.463796	-0.545763
-1.54161	2.00282	-1.07695	31.0401	2.64088	0					0.464628	-0.545763
-1.54077	2.02966	-1.07529	31.0396	2.64921	0					0.465461	-0.545763
-1.53994	2.05625	-1.07362	31.0392	2.65754	0					0.466294	-0.545763
-1.53911	2.08289	-1.07195	31.0389	2.66586	0					0.467126	-0.545763
-1.53828	2.10947	-1.07029	31.0387	2.67419	0					0.467959	-0.545763
-1.53744	2.13555	-1.06862	31.0384	2.68252	0					0.468791	-0.545763
-1.53661	2.16059	-1.06696	31.038	2.69085	0					0.469624	-0.545763
-1.53578	2.18518	-1.06529	31.0378	2.69918	0					0.470457	-0.545763
-1.53495	2.20896	-1.06363	31.0375	2.7075	0					0.47129	-0.545763
-1.53411	2.23169	-1.06196	31.0371	2.71583	0					0.472122	-0.545763
-1.53328	2.25417	-1.0603	31.0367	2.72416	0					0.472955	-0.545763
-1.53245	2.27667	-1.05863	31.0363	2.73249	0					0.473788	-0.545763
-1.53161	2.29916	-1.05697	31.0363	2.74082	0					0.47462	-0.545763
-1.53078	2.31595	-1.0553	31.0361	2.74914	0					0.475453	-0.545763
-1.52995	2.32984	-1.05364	31.0359	2.75747	0					0.476286	-0.545763
-1.52912	2.3437	-1.05197	31.0357	2.7658	0					0.477118	-0.545763
-1.52828	2.35636	-1.0503	31.0355	2.77413	0					0.477951	-0.545763
-1.52745	2.36842	-1.04864	31.0354	2.78246	0					0.478784	-0.545763
-1.52662	2.38046	-1.04697	31.0353	2.79079	0					0.479616	-0.545763
-1.52578	2.39255	-1.04531	31.0352	2.79911	0					0.480449	-0.545763
-1.52495	2.40093	-1.04364	31.0349	2.80744	0					0.481282	-0.545763
-1.52412	2.40206	-1.04198	31.0347	2.81577	0					0.482114	-0.545763
-1.52329	2.4007	-1.04031	31.0344	2.8241	0					0.482947	-0.545763
-1.52245	2.39911	-1.03865	31.0342	2.83243	0					0.48378	-0.545763
-1.52162	2.39654	-1.03698	31.0338	2.84075	0					0.484612	-0.545763
-1.52079	2.3936	-1.03532	31.0335	2.84908	0					0.485445	-0.545763
-1.51996	2.39068	-1.03365	31.0331	2.85741	0					0.486278	-0.545763
-1.51912	2.38773	-1.03198	31.0328	2.86574	0					0.48711	-0.545763
-1.51829	2.38624	-1.03032	31.0326	2.87407	0					0.487943	-0.545763
-1.51746	2.38531	-1.02865	31.0325	2.88239	0					0.488775	-0.545763
-1.51663	2.38438	-1.02699	31.0324	2.89072	0					0.489608	-0.545763
-1.51579	2.38207	-1.02532	31.0323	2.89905	0					0.490441	-0.545763
-1.51496	2.37888	-1.02366	31.032	2.90738	0					0.491274	-0.545763
-1.51413	2.37555	-1.02199	31.0318	2.91571	0					0.492106	-0.545763
-1.51329	2.37222	-1.02033	31.0316	2.92404	0					0.492939	-0.545763
-1.51246	2.36779	-1.01866	31.0314	2.93236	0					0.493772	-0.545763
-1.51163	2.36186	-1.017	31.0312	2.94069	0					0.494604	-0.545763
-1.5108	2.35556	-1.01533	31.0311	2.94902	0					0.495437	-0.545763
-1.50997	2.34906	-1.01367	31.0308	2.95735	0					0.49627	-0.545763
-1.50913	2.34177	-1.012	31.0306	2.96568	0					0.497102	-0.545763
-1.5083	2.33424	-1.01033	31.0306	2.97401	0					0.497935	-0.545763
-1.50747	2.32673	-1.00867	31.0305	2.98233	0					0.498768	-0.545763
-1.50663	2.31921	-1.007	31.0305	2.99066	0					0.4996	-0.545763
-1.5058	2.31009	-1.00534	31.0305	2.99899	0					0.500433	-0.545763
-1.50497	2.30036	-1.00367	31.0304	3.00732	0					0.501266	-0.545763
-1.50414	2.29057	-1.00201	31.0303	3.01565	0					0.502098	-0.545763
-1.5033	2.27978	-1.00034	31.0302	3.02397	0					0.502931	-0.545763
-1.50247	2.26904	-0.998677	31.03	3.0323	0					0.503764	-0.545763
-1.50164	2.25832	-0.997012	31.0298	3.04063	0					0.504596	-0.545763
-1.5008	2.24704	-0.995346	31.0297	3.04896	0					0.505429	-0.545763
-1.49997	2.23522	-0.993681	31.0293	3.05729	0					0.506262	-0.545763
-1.49914	2.22364	-0.992016	31.0291	3.06561	0					0.507094	-0.545763
-1.49831	2.21233	-0.99035	31.029	3.07394	0					0.507927	-0.545763
-1.49748	2.20085	-0.988685	31.0288	3.08227	0					0.508759	-0.545763
-1.49664	2.1888	-0.987019	31.0287	3.0906	0					0.509592	-0.545763
-1.49581	2.17643	-0.985354	31.0287	3.09893	0					0.510425	-0.545763
-1.49498	2.16404	-0.983689	31.0286	3.10725	0					0.511258	-0.545763
-1.49414	2.15164	-0.982023	31.0285	3.11558	0					0.51209	-0.545763
-1.49331	2.14003	-0.980358	31.0282	3.12391	0					0.512923	-0.545763
-1.49248	2.12947	-0.978693	31.0279	3.13224	0					0.513756	-0.545763
-1.49165	2.11922	-0.977027	31.0277	3.14057	0					0.514588	-0.545763
-1.49081	2.10851	-0.975362	31.0274	3.1489	0					0.515421	-0.545763
-1.48998	2.09727	-0.973696	31.0272	3.15722	0					0.516254	-0.545763
-1.48915	2.0859	-0.972031	31.0268	3.16555	0					0.517086	-0.545763
-1.48832	2.07451	-0.970366	31.0266	3.17388	0					0.517919	-0.545763
-1.48748	2.06309	-0.9687	31.0264	3.18221	0					0.518752	-0.545763
-1.48665	2.05271	-0.967035	31.0261	3.19054	0					0.519584	-0.545763
-1.48582	2.04314	-0.965369	31.0257	3.19887	0					0.520417	-0.545763
-1.48498	2.03355	-0.963704	31.0253	3.20719	0					0.52125	-0.545763
-1.48415	2.02403	-0.962039	31.0247	3.21552	0					0.522082	-0.545763
-1.48332	2.0145	-0.960373	31.0244	3.22385	0					0.522915	-0.545763
-1.48249	2.00497	-0.958708	31.0239	3.23218	0					0.523748	-0.545763
-1.48165	1.99549	-0.957043	31.0235	3.24051	0					0.52458	-0.545763
-1.48082	1.98617	-0.955377	31.0229	3.24883	0					0.525413	-0.545763
-1.47999	1.97774	-0.953712	31.0223	3.25716	0					0.526246	-0.545763
-1.47916	1.96981	-0.952046	31.0219	3.26549	0					0.527078	-0.545763
-1.47832	1.96071	-0.950381	31.0214	3.27382	0					0.527911	-0.545763
-1.47749	1.95087	-0.948716	31.021	3.28215	0					0.528744	-0.545763
-1.47666	1.9411	-0.94705	31.0204	3.29047	0					0.529576	-0.545763
-1.47583	1.93128	-0.945385	31.0198	3.2988	0					0.530409	-0.545763
-1.47499	1.92144	-0.94372	31.0195	3.30713	0					0.531242	-0.545763
-1.47416	1.91288	-0.942054	31.0191	3.31546	0					0.532074	-0.545763
-1.47333	1.90529	-0.940389	31.0187	3.32379	0					0.532907	-0.545763
-1.47249	1.89723	-0.938723	31.0185	3.33212	0					0.53374	-0.545763
-1.47166	1.88852	-0.937058	31.0183	3.34044	0					0.534572	-0.545763
-1.47083	1.8796	-0.935392	31.0181	3.34877	0					0.535405	-0.545763
-1.47	1.87072	-0.933727	31.018	3.3571	0					0.536238	-0.545763
-1.46916	1.86183	-0.932062	31.0178	3.36543	0					0.53707	-0.545763
-1.46833	1.85308	-0.930396	31.0176	3.37376	0					0.537903	-0.545763
-1.4675	1.84507	-0.928731	31.0172	3.38209	0					0.538736	-0.545763
-1.46667	1.83732	-0.927066	31.0169	3.39041	0					0.539568	-0.545763
-1.46583	1.82933	-0.9254	31.0166	3.39874	0					0.540401	-0.545763
-1.465	1.82124	-0.923735	31.0165	3.40707	0					0.541234	-0.545763
-1.46417	1.8131	-0.922069	31.0165	3.4154	0					0.542066	-0.545763
-1.46334	1.80499	-0.920404	31.0164	3.42373	0					0.542899	-0.545763
-1.4625	1.79684	-0.918739	31.0164	3.43205	0					0.543732	-0.545763
-1.46167	1.78978	-0.917073	31.0163	3.44038	0					0.544564	-0.545763
-1.46084	1.78364	-0.915408	31.0162	3.44871	0					0.545397	-0.545763
-1.46	1.77739	-0.913743	31.0161	3.45704	0					0.54623	-0.545763
-1.45917	1.77083	-0.912077	31.0159	3.46537	0					0.547062	-0.545763
-1.45834	1.76422	-0.910412	31.0159	3.4737	0					0.547895	-0.545763
-1.45751	1.7576	-0.908746	31.0159	3.48202	0					0.548728	-0.545763
-1.45667	1.75098	-0.907081	31.0159	3.49035	0					0.54956	-0.545763
-1.45584	1.74456	-0.905416	31.0157	3.49868	0					0.550393	-0.545763
-1.45501	1.7388	-0.90375	31.0156	3.50701	0					0.551226	-0.545763
-1.45418	1.73321	-0.902085	31.0156	3.51533	0					0.552058	-0.545763
-1.45334	1.72702	-0.900419	31.0154	3.52366	0					0.552891	-0.545763
-1.45251	1.72063	-0.898754	31.0153	3.53199	0					0.553724	-0.545763
-1.45168	1.7142	-0.897089	31.015	3.54032	0					0.554556	-0.545763
-1.45084	1.70779	-0.895423	31.0148	3.54865	0					0.555389	-0.545763
-1.45001	1.70146	-0.893758	31.0147	3.55698	0					0.556222	-0.545763
-1.44918	1.69606	-0.892093	31.0147	3.5653	0					0.557054	-0.545763
-1.44835	1.69123	-0.890427	31.0146	3.57363	0					0.557887	-0.545763
-1.44752	1.68631	-0.888762	31.0145	3.58196	0					0.55872	-0.545763
-1.44668	1.68112	-0.887096	31.0145	3.59029	0					0.559552	-0.545763
-1.44585	1.6759	-0.885431	31.0143	3.59862	0					0.560385	-0.545763
-1.44502	1.67069	-0.883766	31.0142	3.60695	0					0.561218	-0.545763
-1.44418	1.66546	-0.8821	31.0141	3.61527	0					0.56205	-0.545763
-1.44335	1.66023	-0.880435	31.0138	3.6236	0					0.562883	-0.545763
-1.44252	1.65497	-0.87877	31.0136	3.63193	0					0.563716	-0.545763
-1.44169	1.64967	-0.877104	31.0135	3.64026	0					0.564548	-0.545763
-1.44085	1.64408	-0.875439	31.0133	3.64859	0					0.565381	-0.545763
-1.44002	1.63809	-0.873773	31.0131	3.65691	0					0.566214	-0.545763
-1.43919	1.63198	-0.872108	31.0129	3.66524	0					0.567046	-0.545763
-1.43836	1.62586	-0.870443	31.0126	3.67357	0					0.567879	-0.545763
-1.43752	1.61975	-0.868777	31.0124	3.6819	0					0.568712	-0.545763
-1.43669	1.61459	-0.867112	31.0121	3.69023	0					0.569544	-0.545763
-1.43586	1.61033	-0.865446	31.012	3.69855	0					0.570377	-0.545763
-1.43502	1.60602	-0.863781	31.0118	3.70688	0					0.57121	-0.545763
-1.43419	1.60144	-0.862116	31.0117	3.71521	0					0.572042	-0.545763
-1.43336	1.59664	-0.86045	31.0116	3.72354	0					0.572875	-0.545763
-1.43253	1.59184	-0.858785	31.0113	3.73187	0					0.573708	-0.545763
-1.43169	1.58705	-0.857119	31.0111	3.7402	0					0.57454	-0.545763
-1.43086	1.5828	-0.855454	31.0108	3.74852	0					0.575373	-0.545763
-1.43003	1.57928	-0.853789	31.0105	3.75685	0					0.576206	-0.545763
-1.4292	1.57598	-0.852123	31.0101	3.76518	0					0.577038	-0.545763
-1.42836	1.57214	-0.850458	31.0098	3.77351	0					0.577871	-0.545763
-1.42753	1.56775	-0.848793	31.0094	3.78184	0					0.578704	-0.545763
-1.4267	1.56325	-0.847127	31.009	3.79017	0					0.579536	-0.545763
-1.42586	1.55876	-0.845462	31.0087	3.79849	0					0.580369	-0.545763
-1.42503	1.55432	-0.843796	31.0083	3.80682	0					0.581202	-0.545763
-1.4242	1.5501	-0.842131	31.0077	3.81515	0					0.582034	-0.545763
-1.42337	1.54603	-0.840466	31.0074	3.82348	0					0.582867	-0.545763
-1.42253	1.5419	-0.8388	31.0069	3.83181	0					0.5837	-0.545763
-1.4217	1.53754	-0.837135	31.0065	3.84013	0					0.584532	-0.545763
-1.42087	1.53306	-0.835469	31.006	3.84846	0					0.585365	-0.545763
-1.42004	1.52859	-0.833804	31.0057	3.85679	0					0.586198	-0.545763
-1.4192	1.5241	-0.832139	31.0055	3.86512	0					0.58703	-0.545763
-1.41837	1.51987	-0.830473	31.0053	3.87345	0					0.587863	-0.545763
-1.41754	1.51597	-0.828808	31.0051	3.88177	0					0.588696	-0.545763
-1.41671	1.51218	-0.827143	31.0047	3.8901	0					0.589528	-0.545763
-1.41587	1.50818	-0.825477	31.0044	3.89843	0					0.590361	-0.545763
-1.41504	1.50406	-0.823812	31.0041	3.90676	0					0.591194	-0.545763
-1.41421	1.49995	-0.822146	31.0039	3.91509	0					0.592026	-0.545763
-1.41338	1.49582	-0.820481	31.0035	3.92341	0					0.592859	-0.545763
-1.41254	1.49176	-0.818816	31.003	3.93174	0					0.593692	-0.545763
-1.41171	1.48821	-0.81715	31.0025	3.94007	0					0.594524	-0.545763
-1.41088	1.48497	-0.815485	31.002	3.9484	0					0.595357	-0.545763
-1.41004	1.48166	-0.81382	31.0016	3.95673	0					0.59619	-0.545763
-1.40921	1.47808	-0.812154	31.0012	3.96506	0					0.597022	-0.545763
-1.40838	1.47436	-0.810489	31.0009	3.97338	0					0.597855	-0.545763
-1.40755	1.47065	-0.808823	31.0006	3.98171	0					0.598688	-0.545763
-1.40671	1.46692	-0.807158	31.0004	3.99004	0					0.59952	-0.545763
-1.40588	1.46319	-0.805493	31	3.99837	0					0.600353	-0.545763
-1.40505	1.45942	-0.803827	30.9996	4.0067	0					0.601186	-0.545763
-1.40422	1.45565	-0.802162	30.9994	4.01502	0					0.602018	-0.545763
-1.40338	1.45171	-0.800496	30.9994	4.02335	0					0.602851	-0.545763
-1.40255	1.44765	-0.798831	30.9992	4.03168	0					0.603684	-0.545763
-1.40172	1.44354	-0.797166	30.9993	4.04001	0					0.604516	-0.545763
-1.40088	1.43942	-0.7955	30.9994	4.04834	0					0.605349	-0.545763
-1.40005	1.43531	-0.793835	30.9993	4.05666	0					0.606182	-0.545763
-1.39922	1.43159	-0.79217	30.9992	4.06499	0					0.607014	-0.545763
-1.39839	1.42821	-0.790504	30.999	4.07332	0					0.607847	-0.545763
-1.39756	1.42492	-0.788839	30.9989	4.08165	0					0.60868	-0.545763
-1.39672	1.42146	-0.787173	30.9988	4.08998	0					0.609512	-0.545763
-1.39589	1.41811	-0.785508	30.9987	4.09831	0					0.610345	-0.545763
-1.39506	1.41489	-0.783843	30.9986	4.10663	0					0.611178	-0.545763
-1.39422	1.41156	-0.782177	30.9986	4.11496	0					0.61201	-0.545763
-1.39339	1.40807	-0.780512	30.9985	4.12329	0					0.612843	-0.545763
-1.39256	1.40476	-0.778847	30.9983	4.13162	0					0.613676	-0.545763
-1.39173	1.4017	-0.777181	30.9983	4.13995	0					0.614508	-0.545763
-1.39089	1.39847	-0.775516	30.9983	4.14827	0					0.615341	-0.545763
-1.39006	1.39489	-0.77385	30.9981	4.1566	0					0.616174	-0.545763
-1.38923	1.39119	-0.772185	30.9981	4.16493	0					0.617006	-0.545763
-1.3884	1.38748	-0.770519	30.998	4.17326	0					0.617839	-0.545763
-1.38756	1.38376	-0.768854	30.9977	4.18159	0					0.618672	-0.545763
-1.38673	1.38047	-0.767189	30.9974	4.18992	0					0.619504	-0.545763
-1.3859	1.37781	-0.765523	30.9971	4.19824	0					0.620337	-0.545763
-1.38506	1.37529	-0.763858	30.997	4.20657	0					0.62117	-0.545763
-1.38423	1.37254	-0.762193	30.9967	4.2149	0					0.622002	-0.545763
-1.3834	1.36949	-0.760527	30.9965	4.22323	0					0.622835	-0.545763
-1.38257	1.36644	-0.758862	30.9964	4.23156	0					0.623668	-0.545763
-1.38173	1.36339	-0.757196	30.9962	4.23989	0					0.6245	-0.545763
-1.3809	1.3604	-0.755531	30.9959	4.24821	0					0.625333	-0.545763
-1.38007	1.35761	-0.753866	30.9955	4.25654	0					0.626166	-0.545763
-1.37924	1.35498	-0.7522	30.9952	4.26487	0					0.626998	-0.545763
-1.3784	1.35234	-0.750535	30.9949	4.2732	0					0.627831	-0.545763
-1.37757	1.3497	-0.74887	30.9947	4.28153	0					0.628664	-0.545763
-1.37674	1.34706	-0.747204	30.9944	4.28985	0					0.629496	-0.545763
-1.3759	1.34442	-0.745539	30.9938	4.29818	0					0.630329	-0.545763
-1.37507	1.34177	-0.743873	30.9934	4.30651	0					0.631162	-0.545763
-1.37424	1.33929	-0.742208	30.9931	4.31484	0					0.631994	-0.545763
-1.37341	1.33698	-0.740543	30.9926	4.32317	0					0.632827	-0.545763
-1.37257	1.33465	-0.738877	30.9921	4.3315	0					0.63366	-0.545763
-1.37174	1.332	-0.737212	30.9917	4.33982	0					0.634492	-0.545763
-1.37091	1.329	-0.735546	30.9913	4.34815	0					0.635325	-0.545763
-1.37008	1.32601	-0.733881	30.991	4.35648	0					0.636158	-0.545763
-1.36924	1.323	-0.732216	30.9906	4.36481	0					0.63699	-0.545763
-1.36841	1.32006	-0.73055	30.99	4.37314	0					0.637823	-0.545763
-1.36758	1.31735	-0.728885	30.9895	4.38146	0					0.638656	-0.545763
-1.36675	1.31483	-0.72722	30.9889	4.38979	0					0.639488	-0.545763
-1.36591	1.31226	-0.725554	30.9885	4.39812	0					0.640321	-0.545763
-1.36508	1.30961	-0.723889	30.9881	4.40645	0					0.641154	-0.545763
-1.36425	1.30696	-0.722223	30.9876	4.41478	0					0.641986	-0.545763
-1.36342	1.30429	-0.720558	30.9871	4.4231	0					0.642819	-0.545763
-1.36258	1.30161	-0.718893	30.9867	4.43143	0					0.643652	-0.545763
-1.36175	1.29906	-0.717227	30.9861	4.43976	0					0.644484	-0.545763
-1.36092	1.29669	-0.715562	30.9856	4.44809	0					0.645317	-0.545763
-1.36008	1.29435	-0.713897	30.9853	4.45642	0					0.64615	-0.545763
-1.35925	1.29178	-0.712231	30.9848	4.46475	0					0.646982	-0.545763
-1.35842	1.28894	-0.710566	30.9843	4.47307	0					0.647815	-0.545763
-1.35759	1.28604	-0.7089	30.9839	4.4814	0					0.648648	-0.545763
-1.35675	1.28312	-0.707235	30.9833	4.48973	0					0.64948	-0.545763
-1.35592	1.2802	-0.70557	30.9828	4.49806	0					0.650313	-0.545763
-1.35509	1.27747	-0.703904	30.9822	4.50639	0					0.651146	-0.545763
-1.35426	1.27488	-0.702239	30.9819	4.51471	0					0.651978	-0.545763
-1.35342	1.27228	-0.700573	30.9818	4.52304	0					0.652811	-0.545763
-1.35259	1.26943	-0.698908	30.9816	4.53137	0					0.653644	-0.545763
-1.35176	1.26639	-0.697243	30.9813	4.5397	0					0.654476	-0.545763
-1.35092	1.2633	-0.695577	30.9811	4.54803	0					0.655309	-0.545763
-1.35009	1.26023	-0.693912	30.9809	4.55635	0					0.656142	-0.545763
-1.34926	1.25739	-0.692246	30.9809	4.56468	0					0.656974	-0.545763
-1.34843	1.25487	-0.690581	30.9807	4.57301	0					0.657807	-0.545763
-1.3476	1.25246	-0.688916	30.9803	4.58134	0					0.65864	-0.545763
-1.34676	1.24993	-0.68725	30.9801	4.58967	0					0.659472	-0.545763
-1.34593	1.24716	-0.685585	30.9798	4.598	0					0.660305	-0.545763
-1.3451	1.24427	-0.68392	30.9794	4.60632	0					0.661138	-0.545763
-1.34426	1.24138	-0.682254	30.9791	4.61465	0					0.66197	-0.545763
-1.34343	1.23853	-0.680589	30.9786	4.62298	0					0.662803	-0.545763
-1.3426	1.23612	-0.678923	30.9782	4.63131	0					0.663636	-0.545763
-1.34177	1.23402	-0.677258	30.9779	4.63964	0					0.664468	-0.545763
-1.34093	1.23187	-0.675593	30.9777	4.64796	0					0.665301	-0.545763
-1.3401	1.22963	-0.673927	30.9774	4.65629	0					0.666134	-0.545763
-1.33927	1.22745	-0.672262	30.9772	4.66462	0					0.666966	-0.545763
-1.33844	1.22528	-0.670596	30.9772	4.67295	0					0.667799	-0.545763
-1.3376	1.2231	-0.668931	30.9768	4.68128	0					0.668632	-0.545763
-1.33677	1.22094	-0.667266	30.9765	4.68961	0					0.669464	-0.545763
-1.33594	1.21877	-0.6656	30.9763	4.69793	0					0.670297	-0.545763
-1.3351	1.21661	-0.663935	30.976	4.70626	0					0.67113	-0.545763
-1.33427	1.21443	-0.66227	30.9759	4.71459	0					0.671962	-0.545763
-1.33344	1.21219	-0.660604	30.9757	4.72292	0					0.672795	-0.545763
-1.33261	1.2099	-0.658939	30.9756	4.73125	0					0.673628	-0.545763
-1.33177	1.20761	-0.657273	30.9754	4.73957	0					0.67446	-0.545763
-1.33094	1.20533	-0.655608	30.9752	4.7479	0					0.675293	-0.545763
-1.33011	1.20332	-0.653943	30.9751	4.75623	0					0.676126	-0.545763
-1.32928	1.20172	-0.652277	30.9748	4.76456	0					0.676958	-0.545763
-1.32844	1.20008	-0.650612	30.9745	4.77289	0					0.677791	-0.545763
-1.32761	1.19813	-0.648947	30.9741	4.78122	0					0.678624	-0.545763
-1.32678	1.1958	-0.647281	30.9736	4.78954	0					0.679456	-0.545763
-1.32594	1.19348	-0.645616	30.9732	4.79787	0					0.680289	-0.545763
-1.32511	1.19115	-0.64395	30.9728	4.8062	0					0.681122	-0.545763
-1.32428	1.18887	-0.642285	30.9723	4.81453	0					0.681954	-0.545763
-1.32345	1.18666	-0.64062	30.9719	4.82286	0					0.682787	-0.545763
-1.32261	1.18449	-0.638954	30.9715	4.83118	0					0.68362	-0.545763
-1.32178	1.18234	-0.637289	30.9712	4.83951	0					0.684452	-0.545763
-1.32095	1.18023	-0.635623	30.9707	4.84784	0					0.685285	-0.545763
-1.32012	1.17814	-0.633958	30.9703	4.85617	0					0.686118	-0.545763
-1.31928	1.17605	-0.632293	30.97	4.8645	0					0.68695	-0.545763
-1.31845	1.17396	-0.630627	30.9698	4.87283	0					0.687783	-0.545763
-1.31762	1.17206	-0.628962	30.9695	4.88115	0					0.688616	-0.545763
-1.31679	1.17046	-0.627297	30.9694	4.88948	0					0.689448	-0.545763
-1.31595	1.16889	-0.625631	30.9693	4.89781	0					0.690281	-0.545763
-1.31512	1.16711	-0.623966	30.9694	4.90614	0					0.691114	-0.545763
-1.31429	1.16511	-0.6223	30.9692	4.91447	0					0.691946	-0.545763
-1.31346	1.16313	-0.620635	30.969	4.92279	0					0.692779	-0.545763
-1.31262	1.16113	-0.61897	30.9687	4.93112	0					0.693612	-0.545763
-1.31179	1.15913	-0.617304	30.9685	4.93945	0					0.694444	-0.545763
-1.31096	1.15736	-0.615639	30.9684	4.94778	0					0.695277	-0.545763
-1.31012	1.15583	-0.613973	30.968	4.95611	0					0.69611	-0.545763
-1.30929	1.15418	-0.612308	30.9679	4.96443	0					0.696942	-0.545763
-1.30846	1.15231	-0.610643	30.9675	4.97276	0					0.697775	-0.545763
-1.30763	1.15036	-0.608977	30.9672	4.98109	0					0.698608	-0.545763
-1.30679	1.1484	-0.607312	30.967	4.98942	0					0.69944	-0.545763
-1.30596	1.14645	-0.605646	30.9669	4.99775	0					0.700273	-0.545763
-1.30513	1.1446	-0.603981	30.9669	5.00608	0					0.701106	-0.545763
-1.3043	1.14297	-0.602316	30.9668	5.0144	0					0.701938	-0.545763
-1.30346	1.14148	-0.60065	30.9669	5.02273	0					0.702771	-0.545763
-1.30263	1.13982	-0.598985	30.9669	5.03106	0					0.703604	-0.545763
-1.3018	1.13801	-0.59732	30.9671	5.03939	0					0.704436	-0.545763
-1.30096	1.1362	-0.595654	30.967	5.04772	0					0.705269	-0.545763
-1.30013	1.1344	-0.593989	30.967	5.05605	0					0.706102	-0.545763
-1.2993	1.13259	-0.592323	30.967	5.06437	0					0.706934	-0.545763
-1.29847	1.13069	-0.590658	30.967	5.0727	0					0.707767	-0.545763
-1.29764	1.12871	-0.588993	30.967	5.08103	0					0.7086	-0.545763
-1.2968	1.12667	-0.587327	30.9671	5.08936	0					0.709432	-0.545763
-1.29597	1.12445	-0.585662	30.9671	5.09769	0					0.710265	-0.545763
-1.29514	1.12215	-0.583997	30.9671	5.10601	0					0.711098	-0.545763
-1.2943	1.11984	-0.582331	30.9671	5.11434	0					0.71193	-0.545763
-1.29347	1.11753	-0.580666	30.9669	5.12267	0					0.712763	-0.545763
-1.29264	1.11525	-0.579	30.967	5.131	0					0.713596	-0.545763
-1.29181	1.11304	-0.577335	30.9668	5.13933	0					0.714428	-0.545763
-1.29097	1.11085	-0.57567	30.9668	5.14766	0					0.715261	-0.545763
-1.29014	1.10861	-0.574004	30.9665	5.15598	0					0.716094	-0.545763
-1.28931	1.10638	-0.572339	30.9662	5.16431	0					0.716926	-0.545763
-1.28848	1.10426	-0.570673	30.9659	5.17264	0					0.717759	-0.545763
-1.28764	1.10212	-0.569008	30.9658	5.18097	0					0.718592	-0.545763
-1.28681	1.09985	-0.567343	30.9654	5.18929	0					0.719424	-0.545763
-1.28598	1.09778	-0.565677	30.965	5.19762	0					0.720257	-0.545763
-1.28514	1.09614	-0.564012	30.9647	5.20595	0					0.72109	-0.545763
-1.28431	1.09445	-0.562347	30.9643	5.21428	0					0.721922	-0.545763
-1.28348	1.09257	-0.560681	30.964	5.22261	0					0.722755	-0.545763
-1.28265	1.09047	-0.559016	30.9637	5.23094	0					0.723588	-0.545763
-1.28181	1.08837	-0.55735	30.9634	5.23926	0					0.72442	-0.545763
-1.28098	1.08627	-0.555685	30.9631	5.24759	0					0.725253	-0.545763
-1.28015	1.08415	-0.55402	30.9628	5.25592	0					0.726086	-0.545763
-1.27932	1.08199	-0.552354	30.9625	5.26425	0					0.726918	-0.545763
-1.27848	1.07981	-0.550689	30.9621	5.27258	0					0.727751	-0.545763
-1.27765	1.07765	-0.549024	30.9618	5.2809	0					0.728584	-0.545763
-1.27682	1.07553	-0.547358	30.9613	5.28923	0					0.729416	-0.545763
-1.27598	1.07344	-0.545693	30.9608	5.29756	0					0.730249	-0.545763
-1.27515	1.07133	-0.544027	30.9603	5.30589	0					0.731082	-0.545763
-1.27432	1.06926	-0.542362	30.9595	5.31422	0					0.731914	-0.545763
-1.27349	1.0674	-0.540697	30.9591	5.32255	0					0.732747	-0.545763
-1.27265	1.06576	-0.539031	30.9588	5.33087	0					0.73358	-0.545763
-1.27182	1.06412	-0.537366	30.9585	5.3392	0					0.734412	-0.545763
-1.27099	1.06248	-0.5357	30.9581	5.34753	0					0.735245	-0.545763
-1.27016	1.06082	-0.534035	30.9577	5.35586	0					0.736078	-0.545763
-1.26932	1.05915	-0.53237	30.9576	5.36419	0					0.73691	-0.545763
-1.26849	1.05748	-0.530704	30.9574	5.37251	0					0.737743	-0.545763
-1.26766	1.05594	-0.529039	30.9571	5.38084	0					0.738576	-0.545763
-1.26683	1.05461	-0.527373	30.9569	5.38917	0					0.739408	-0.545763
-1.26599	1.05339	-0.525708	30.9565	5.3975	0					0.740241	-0.545763
-1.26516	1.05202	-0.524043	30.9562	5.40583	0					0.741074	-0.545763
-1.26433	1.05042	-0.522377	30.9558	5.41416	0					0.741906	-0.545763
-1.2635	1.04877	-0.520712	30.9555	5.42248	0					0.742739	-0.545763
-1.26266	1.04712	-0.519047	30.9551	5.43081	0					0.743572	-0.545763
-1.26183	1.04547	-0.517381	30.9547	5.43914	0					0.744404	-0.545763
-1.261	1.04395	-0.515716	30.9541	5.44747	0					0.745237	-0.545763
-1.26016	1.04262	-0.51405	30.9536	5.4558	0					0.74607	-0.545763
-1.25933	1.04118	-0.512385	30.9532	5.46413	0					0.746902	-0.545763
-1.2585	1.03939	-0.51072	30.9527	5.47245	0					0.747735	-0.545763
-1.25767	1.03732	-0.509054	30.9523	5.48078	0					0.748568	-0.545763
-1.25683	1.03525	-0.507389	30.9518	5.48911	0					0.7494	-0.545763
-1.256	1.03318	-0.505723	30.9513	5.49744	0					0.750233	-0.545763
-1.25517	1.03116	-0.504058	30.9507	5.50577	0					0.751066	-0.545763
-1.25434	1.0293	-0.502393	30.9502	5.51409	0					0.751898	-0.545763
-1.2535	1.02755	-0.500727	30.9498	5.52242	0					0.752731	-0.545763
-1.25267	1.02577	-0.499062	30.9494	5.53075	0					0.753564	-0.545763
-1.25184	1.02394	-0.497397	30.949	5.53908	0					0.754396	-0.545763
-1.251	1.0221	-0.495731	30.9487	5.54741	0					0.755229	-0.545763
-1.25017	1.02025	-0.494066	30.9481	5.55574	0					0.756062	-0.545763
-1.24934	1.01841	-0.4924	30.9478	5.56406	0					0.756894	-0.545763
-1.24851	1.01662	-0.490735	30.9474	5.57239	0					0.757727	-0.545763
-1.24768	1.01493	-0.48907	30.947	5.58072	0					0.75856	-0.545763
-1.24684	1.01333	-0.487404	30.9466	5.58905	0					0.759392	-0.545763
-1.24601	1.01197	-0.485739	30.9465	5.59737	0					0.760225	-0.545763
-1.24518	1.01077	-0.484074	30.9464	5.6057	0					0.761058	-0.545763
-1.24434	1.00956	-0.482408	30.9463	5.61403	0					0.76189	-0.545763
-1.24351	1.00836	-0.480743	30.9461	5.62236	0					0.762723	-0.545763
-1.24268	1.00723	-0.479077	30.9459	5.63069	0					0.763556	-0.545763
-1.24185	1.00632	-0.477412	30.9458	5.63902	0					0.764388	-0.545763
-1.24101	1.00557	-0.475747	30.946	5.64734	0					0.765221	-0.545763
-1.24018	1.00465	-0.474081	30.9462	5.65567	0					0.766054	-0.545763
-1.23935	1.00351	-0.472416	30.9464	5.664	0					0.766886	-0.545763
-1.23852	1.00231	-0.47075	30.9469	5.67233	0					0.767719	-0.545763
-1.23768	1.0011	-0.469085	30.9473	5.68066	0					0.768552	-0.545763
-1.23685	0.999896	-0.46742	30.9479	5.68898	0					0.769384	-0.545763
-1.23602	0.998706	-0.465754	30.9483	5.69731	0					0.770217	-0.545763
-1.23518	0.997552	-0.464089	30.9486	5.70564	0					0.77105	-0.545763
-1.23435	0.996347	-0.462424	30.9488	5.71397	0					0.771882	-0.545763
-1.23352	0.994867	-0.460758	30.9491	5.7223	0					0.772715	-0.545763
-1.23269	0.993097	-0.459093	30.9493	5.73062	0					0.773548	-0.545763
-1.23185	0.991324	-0.457427	30.9494	5.73895	0					0.77438	-0.545763
-1.23102	0.98955	-0.455762	30.9495	5.74728	0					0.775213	-0.545763
-1.23019	0.987783	-0.454097	30.9495	5.75561	0					0.776046	-0.545763
-1.22936	0.98603	-0.452431	30.9494	5.76394	0					0.776878	-0.545763
-1.22852	0.984293	-0.450766	30.9492	5.77227	0					0.777711	-0.545763
-1.22769	0.982593	-0.4491	30.9489	5.78059	0					0.778544	-0.545763
-1.22686	0.981007	-0.447435	30.9487	5.78892	0					0.779377	-0.545763
-1.22602	0.979481	-0.44577	30.9484	5.79725	0					0.780209	-0.545763
-1.22519	0.977953	-0.444104	30.9481	5.80558	0					0.781042	-0.545763
-1.22436	0.976426	-0.442439	30.9479	5.81391	0					0.781874	-0.545763
-1.22353	0.975013	-0.440773	30.9477	5.82224	0					0.782707	-0.545763
-1.22269	0.973862	-0.439108	30.9475	5.83056	0					0.78354	-0.545763
-1.22186	0.972729	-0.437443	30.9474	5.83889	0					0.784372	-0.545763
-1.22103	0.971199	-0.435777	30.9472	5.84722	0					0.785205	-0.545763
-1.2202	0.969028	-0.434112	30.947	5.85555	0					0.786038	-0.545763
-1.21936	0.966862	-0.432447	30.9468	5.86388	0					0.78687	-0.545763
-1.21853	0.964692	-0.430781	30.9466	5.87221	0					0.787703	-0.545763
-1.2177	0.962597	-0.429116	30.9465	5.88053	0					0.788536	-0.545763
-1.21687	0.960824	-0.42745	30.9465	5.88886	0					0.789368	-0.545763
-1.21603	0.959384	-0.425785	30.9465	5.89719	0					0.790201	-0.545763
-1.2152	0.957963	-0.42412	30.9465	5.90552	0					0.791034	-0.545763
-1.21437	0.956603	-0.422454	30.9463	5.91385	0					0.791866	-0.545763
-1.21354	0.955287	-0.420789	30.9463	5.92217	0					0.792699	-0.545763
-1.2127	0.953966	-0.419124	30.9462	5.9305	0					0.793532	-0.545763
-1.21187	0.95265	-0.417458	30.9461	5.93883	0					0.794364	-0.545763
-1.21104	0.951361	-0.415793	30.9461	5.94716	0					0.795197	-0.545763
-1.2102	0.950128	-0.414127	30.9462	5.95549	0					0.79603	-0.545763
-1.20937	0.948904	-0.412462	30.9462	5.96381	0					0.796862	-0.545763
-1.20854	0.947692	-0.410797	30.9463	5.97214	0					0.797695	-0.545763
-1.20771	0.946488	-0.409131	30.9466	5.98047	0					0.798528	-0.545763
-1.20687	0.945279	-0.407466	30.9468	5.9888	0					0.799361	-0.545763
-1.20604	0.944069	-0.4058	30.947	5.99713	0					0.800193	-0.545763
-1.20521	0.942811	-0.404135	30.9473	6.00546	0					0.801026	-0.545763
-1.20438	0.941341	-0.40247	30.9474	6.01378	0					0.801858	-0.545763
-1.20354	0.939672	-0.400804	30.9475	6.02211	0					0.802691	-0.545763
-1.20271	0.937828	-0.399139	30.9474	6.03044	0					0.803524	-0.545763
-1.20188	0.935702	-0.397474	30.9475	6.03877	0					0.804356	-0.545763
-1.20104	0.933504	-0.395808	30.9475	6.0471	0					0.805189	-0.545763
-1.20021	0.931303	-0.394143	30.9475	6.05542	0					0.806022	-0.545763
-1.19938	0.929104	-0.392477	30.9477	6.06375	0					0.806854	-0.545763
-1.19855	0.927045	-0.390812	30.9476	6.07208	0					0.807687	-0.545763
-1.19772	0.925231	-0.389147	30.9477	6.08041	0					0.80852	-0.545763
-1.19688	0.923548	-0.387481	30.9476	6.08874	0					0.809352	-0.545763
-1.19605	0.922067	-0.385816	30.9476	6.09706	0					0.810185	-0.545763
-1.19522	0.920758	-0.384151	30.9476	6.10539	0					0.811018	-0.545763
-1.19438	0.919444	-0.382485	30.9476	6.11372	0					0.811851	-0.545763
-1.19355	0.918129	-0.38082	30.9476	6.12205	0					0.812683	-0.545763
-1.19272	0.91688	-0.379154	30.9478	6.13038	0					0.813516	-0.545763
-1.19189	0.915869	-0.377489	30.9479	6.1387	0					0.814348	-0.545763
-1.19105	0.915042	-0.375823	30.9481	6.14703	0					0.815181	-0.545763
-1.19022	0.913944	-0.374158	30.9483	6.15536	0					0.816014	-0.545763
-1.18939	0.912411	-0.372493	30.9486	6.16369	0					0.816846	-0.545763
-1.18856	0.910749	-0.370827	30.9489	6.17202	0					0.817679	-0.545763
-1.18772	0.909088	-0.369162	30.9493	6.18035	0					0.818512	-0.545763
-1.18689	0.907424	-0.367497	30.9496	6.18867	0					0.819345	-0.545763
-1.18606	0.9057	-0.365831	30.9498	6.197	0					0.820177	-0.545763
-1.18522	0.903866	-0.364166	30.9502	6.20533	0					0.82101	-0.545763
-1.18439	0.901991	-0.3625	30.9507	6.21366	0					0.821842	-0.545763
-1.18356	0.900338	-0.360835	30.9511	6.22199	0					0.822675	-0.545763
-1.18273	0.898946	-0.35917	30.9516	6.23032	0					0.823508	-0.545763
-1.18189	0.897638	-0.357504	30.952	6.23864	0					0.82434	-0.545763
-1.18106	0.896354	-0.355839	30.9526	6.24697	0					0.825173	-0.545763
-1.18023	0.895003	-0.354174	30.9532	6.2553	0					0.826006	-0.545763
-1.1794	0.893901	-0.352508	30.9539	6.26363	0					0.826838	-0.545763
-1.17856	0.893536	-0.350843	30.9547	6.27196	0					0.827671	-0.545763
-1.17773	0.893118	-0.349177	30.9555	6.28028	0					0.828504	-0.545763
-1.1769	0.892504	-0.347512	30.9563	6.28861	0					0.829336	-0.545763
-1.17606	0.891782	-0.345847	30.9572	6.29694	0					0.830169	-0.545763
-1.17523	0.891061	-0.344181	30.958	6.30527	0					0.831002	-0.545763
-1.1744	0.890338	-0.342516	30.9588	6.3136	0					0.831835	-0.545763
-1.17357	0.889602	-0.34085	30.9595	6.32193	0					0.832667	-0.545763
-1.17274	0.888801	-0.339185	30.9602	6.33025	0					0.8335	-0.545763
-1.1719	0.887947	-0.33752	30.9609	6.33858	0					0.834332	-0.545763
-1.17107	0.887003	-0.335854	30.9615	6.34691	0					0.835165	-0.545763
-1.17024	0.885879	-0.334189	30.962	6.35524	0					0.835998	-0.545763
-1.1694	0.884746	-0.332524	30.9626	6.36357	0					0.83683	-0.545763
-1.16857	0.883617	-0.330858	30.9634	6.37189	0					0.837663	-0.545763
-1.16774	0.882492	-0.329193	30.9641	6.38022	0					0.838496	-0.545763
-1.16691	0.88136	-0.327527	30.9648	6.38855	0					0.839329	-0.545763
-1.16607	0.880218	-0.325862	30.9655	6.39688	0					0.840161	-0.545763
-1.16524	0.878981	-0.324197	30.9664	6.40521	0					0.840994	-0.545763
-1.16441	0.8775	-0.322531	30.9671	6.41353	0					0.841826	-0.545763
-1.16358	0.875967	-0.320866	30.968	6.42186	0					0.842659	-0.545763
-1.16274	0.874438	-0.319201	30.9689	6.43019	0					0.843492	-0.545763
-1.16191	0.872902	-0.317535	30.9697	6.43852	0					0.844324	-0.545763
-1.16108	0.871507	-0.31587	30.9705	6.44685	0					0.845157	-0.545763
-1.16024	0.870431	-0.314204	30.9714	6.45517	0					0.84599	-0.545763
-1.15941	0.869421	-0.312539	30.9723	6.4635	0					0.846823	-0.545763
-1.15858	0.86838	-0.310874	30.9731	6.47183	0					0.847655	-0.545763
-1.15775	0.867316	-0.309208	30.9739	6.48016	0					0.848488	-0.545763
-1.15691	0.866249	-0.307543	30.9748	6.48849	0					0.84932	-0.545763
-1.15608	0.865186	-0.305877	30.9755	6.49682	0					0.850153	-0.545763
-1.15525	0.864079	-0.304212	30.9763	6.50514	0					0.850986	-0.545763
-1.15442	0.862788	-0.302547	30.9771	6.51347	0					0.851819	-0.545763
-1.15358	0.861296	-0.300881	30.978	6.5218	0					0.852651	-0.545763
-1.15275	0.859934	-0.299216	30.9787	6.53013	0					0.853484	-0.545763
-1.15192	0.858879	-0.29755	30.9794	6.53846	0					0.854316	-0.545763
-1.15108	0.857937	-0.295885	30.9801	6.54678	0					0.855149	-0.545763
-1.15025	0.856998	-0.29422	30.9808	6.55511	0					0.855982	-0.545763
-1.14942	0.856053	-0.292554	30.9815	6.56344	0					0.856814	-0.545763
-1.14859	0.855323	-0.290889	30.9822	6.57177	0					0.857647	-0.545763
-1.14776	0.855055	-0.289224	30.9828	6.5801	0					0.85848	-0.545763
-1.14692	0.854913	-0.287558	30.9833	6.58843	0					0.859313	-0.545763
-1.14609	0.854412	-0.285893	30.9837	6.59675	0					0.860145	-0.545763
-1.14526	0.853413	-0.284227	30.9842	6.60508	0					0.860978	-0.545763
-1.14442	0.85241	-0.282562	30.9847	6.61341	0					0.86181	-0.545763
-1.14359	0.851414	-0.280897	30.985	6.62174	0					0.862643	-0.545763
-1.14276	0.850411	-0.279231	30.9855	6.63007	0					0.863476	-0.545763
-1.14193	0.849237	-0.277566	30.9861	6.6384	0					0.864308	-0.545763
-1.14109	0.847804	-0.2759	30.9866	6.64672	0					0.865141	-0.545763
-1.14026	0.846271	-0.274235	30.9869	6.65505	0					0.865974	-0.545763
-1.13943	0.844511	-0.27257	30.9874	6.66338	0					0.866807	-0.545763
-1.1386	0.842607	-0.270904	30.9879	6.67171	0					0.867639	-0.545763
-1.13776	0.840697	-0.269239	30.9883	6.68004	0					0.868472	-0.545763
-1.13693	0.838784	-0.267574	30.9888	6.68836	0					0.869304	-0.545763
-1.1361	0.836968	-0.265908	30.9894	6.69669	0					0.870137	-0.545763
-1.13526	0.835336	-0.264243	30.9901	6.70502	0					0.87097	-0.545763
-1.13443	0.833791	-0.262577	30.9908	6.71335	0					0.871803	-0.545763
-1.1336	0.832383	-0.260912	30.9914	6.72168	0					0.872635	-0.545763
-1.13277	0.831165	-0.259247	30.9921	6.73001	0					0.873468	-0.545763
-1.13193	0.82997	-0.257581	30.9927	6.73833	0					0.8743	-0.545763
-1.1311	0.828774	-0.255916	30.9935	6.74666	0					0.875133	-0.545763
-1.13027	0.827592	-0.254251	30.9942	6.75499	0					0.875966	-0.545763
-1.12944	0.826565	-0.252585	30.9948	6.76332	0					0.876798	-0.545763
-1.1286	0.825729	-0.25092	30.9954	6.77165	0					0.877631	-0.545763
-1.12777	0.824881	-0.249254	30.9958	6.77997	0					0.878464	-0.545763
-1.12694	0.823808	-0.247589	30.9962	6.7883	0					0.879297	-0.545763
-1.1261	0.822394	-0.245924	30.9967	6.79663	0					0.880129	-0.545763
-1.12527	0.820974	-0.244258	30.9972	6.80496	0					0.880962	-0.545763
-1.12444	0.819551	-0.242593	30.9977	6.81329	0					0.881794	-0.545763
-1.12361	0.818195	-0.240927	30.9983	6.82161	0					0.882627	-0.545763
-1.12278	0.817106	-0.239262	30.9989	6.82994	0					0.88346	-0.545763
-1.12194	0.816077	-0.237597	30.9993	6.83827	0					0.884292	-0.545763
-1.12111	0.815029	-0.235931	30.9997	6.8466	0					0.885125	-0.545763
-1.12028	0.813897	-0.234266	31.0002	6.85493	0					0.885958	-0.545763
-1.11944	0.812737	-0.232601	31.0008	6.86326	0					0.886791	-0.545763
-1.11861	0.811574	-0.230935	31.0013	6.87158	0					0.887623	-0.545763
-1.11778	0.810416	-0.22927	31.0018	6.87991	0					0.888456	-0.545763
-1.11695	0.809289	-0.227604	31.0022	6.88824	0					0.889288	-0.545763
-1.11611	0.808188	-0.225939	31.0027	6.89657	0					0.890121	-0.545763
-1.11528	0.807063	-0.224274	31.0031	6.9049	0					0.890954	-0.545763
-1.11445	0.805797	-0.222608	31.0034	6.91322	0					0.891787	-0.545763
-1.11362	0.804336	-0.220943	31.0036	6.92155	0					0.892619	-0.545763
-1.11278	0.802877	-0.219278	31.0039	6.92988	0					0.893452	-0.545763
-1.11195	0.801419	-0.217612	31.0043	6.93821	0					0.894284	-0.545763
-1.11112	0.79986	-0.215947	31.0047	6.94654	0					0.895117	-0.545763
-1.11028	0.797977	-0.214281	31.0051	6.95486	0					0.89595	-0.545763
-1.10945	0.795965	-0.212616	31.0054	6.96319	0					0.896782	-0.545763
-1.10862	0.79399	-0.21095	31.0059	6.97152	0					0.897615	-0.545763
-1.10779	0.792126	-0.209285	31.0062	6.97985	0					0.898448	-0.545763
-1.10695	0.790277	-0.20762	31.0065	6.98818	0					0.899281	-0.545763
-1.10612	0.788421	-0.205954	31.0069	6.99651	0					0.900113	-0.545763
-1.10529	0.786586	-0.204289	31.0073	7.00483	0					0.900946	-0.545763
-1.10446	0.785049	-0.202624	31.0076	7.01316	0					0.901778	-0.545763
-1.10362	0.784087	-0.200958	31.008	7.02149	0					0.902611	-0.545763
-1.10279	0.783087	-0.199293	31.0082	7.02982	0					0.903444	-0.545763
-1.10196	0.781932	-0.197627	31.0085	7.03815	0					0.904276	-0.545763
-1.10112	0.780586	-0.195962	31.009	7.04648	0					0.905109	-0.545763
-1.10029	0.779237	-0.194297	31.0093	7.0548	0					0.905942	-0.545763
-1.09946	0.777888	-0.192631	31.0098	7.06313	0					0.906775	-0.545763
-1.09863	0.776612	-0.190966	31.0101	7.07146	0					0.907607	-0.545763
-1.0978	0.775582	-0.189301	31.0106	7.07979	0					0.90844	-0.545763
-1.09696	0.774706	-0.187635	31.0111	7.08812	0					0.909272	-0.545763
-1.09613	0.773796	-0.18597	31.0115	7.09644	0					0.910105	-0.545763
-1.0953	0.772798	-0.184304	31.0119	7.10477	0					0.910938	-0.545763
-1.09446	0.771782	-0.182639	31.0123	7.1131	0					0.911771	-0.545763
-1.09363	0.770763	-0.180974	31.0127	7.12143	0					0.912603	-0.545763
-1.0928	0.769746	-0.179308	31.0132	7.12976	0					0.913436	-0.545763
-1.09197	0.76863	-0.177643	31.0137	7.13808	0					0.914268	-0.545763
-1.09113	0.767283	-0.175977	31.0142	7.14641	0					0.915101	-0.545763
-1.0903	0.765908	-0.174312	31.0147	7.15474	0					0.915934	-0.545763
-1.08947	0.764532	-0.172647	31.0152	7.16307	0					0.916766	-0.545763
-1.08864	0.763149	-0.170981	31.0158	7.1714	0					0.917599	-0.545763
-1.0878	0.761755	-0.169316	31.0164	7.17973	0					0.918432	-0.545763
-1.08697	0.760366	-0.167651	31.0168	7.18805	0					0.919265	-0.545763
-1.08614	0.75903	-0.165985	31.0173	7.19638	0					0.920097	-0.545763
-1.0853	0.757915	-0.16432	31.0179	7.20471	0					0.92093	-0.545763
-1.08447	0.75703	-0.162654	31.0184	7.21304	0					0.921762	-0.545763
-1.08364	0.756131	-0.160989	31.0188	7.22137	0					0.922595	-0.545763
-1.08281	0.755158	-0.159324	31.0193	7.22969	0					0.923428	-0.545763
-1.08197	0.754105	-0.157658	31.0199	7.23802	0					0.92426	-0.545763
-1.08114	0.75305	-0.155993	31.0203	7.24635	0					0.925093	-0.545763
-1.08031	0.751997	-0.154328	31.0208	7.25468	0					0.925926	-0.545763
-1.07948	0.750982	-0.152662	31.0213	7.26301	0					0.926759	-0.545763
-1.07864	0.75004	-0.150997	31.0219	7.27134	0					0.927591	-0.545763
-1.07781	0.749123	-0.149331	31.0224	7.27966	0					0.928424	-0.545763
-1.07698	0.748153	-0.147666	31.0229	7.28799	0					0.929256	-0.545763
-1.07614	0.747063	-0.146001	31.0235	7.29632	0					0.930089	-0.545763
-1.07531	0.745954	-0.144335	31.0239	7.30465	0					0.930922	-0.545763
-1.07448	0.744889	-0.14267	31.0244	7.31298	0					0.931755	-0.545763
-1.07365	0.743776	-0.141004	31.0248	7.3213	0					0.932587	-0.545763
-1.07282	0.74272	-0.139339	31.0254	7.32963	0					0.93342	-0.545763
-1.07198	0.741878	-0.137674	31.0259	7.33796	0					0.934253	-0.545763
-1.07115	0.741036	-0.136008	31.0264	7.34629	0					0.935085	-0.545763
-1.07032	0.740161	-0.134343	31.0267	7.35462	0					0.935918	-0.545763
-1.06948	0.739157	-0.132677	31.0271	7.36295	0					0.93675	-0.545763
-1.06865	0.738158	-0.131012	31.0275	7.37127	0					0.937583	-0.545763
-1.06782	0.737154	-0.129347	31.0279	7.3796	0					0.938416	-0.545763
-1.06699	0.73613	-0.127681	31.0283	7.38793	0					0.939249	-0.545763
-1.06615	0.734985	-0.126016	31.0286	7.39626	0					0.940081	-0.545763
-1.06532	0.73383	-0.124351	31.0289	7.40459	0					0.940914	-0.545763
-1.06449	0.732567	-0.122685	31.029	7.41291	0					0.941746	-0.545763
-1.06366	0.730608	-0.12102	31.0291	7.42124	0					0.942579	-0.545763
-1.06282	0.728263	-0.119354	31.0294	7.42957	0					0.943412	-0.545763
-1.06199	0.725921	-0.117689	31.0297	7.4379	0					0.944244	-0.545763
-1.06116	0.72359	-0.116024	31.03	7.44623	0					0.945077	-0.545763
-1.06032	0.721401	-0.114358	31.0303	7.45456	0					0.94591	-0.545763
-1.05949	0.719447	-0.112693	31.0306	7.46288	0					0.946743	-0.545763
-1.05866	0.717483	-0.111027	31.0309	7.47121	0					0.947575	-0.545763
-1.05783	0.715606	-0.109362	31.0311	7.47954	0					0.948408	-0.545763
-1.05699	0.714195	-0.107697	31.0313	7.48787	0					0.94924	-0.545763
-1.05616	0.712831	-0.106031	31.0316	7.4962	0					0.950073	-0.545763
-1.05533	0.711475	-0.104366	31.0319	7.50452	0					0.950906	-0.545763
-1.0545	0.710134	-0.102701	31.0321	7.51285	0					0.951739	-0.545763
-1.05366	0.708891	-0.101035	31.0324	7.52118	0					0.952571	-0.545763
-1.05283	0.707668	-0.09937	31.0328	7.52951	0					0.953404	-0.545763
-1.052	0.706445	-0.097704	31.0332	7.53784	0					0.954237	-0.545763
-1.05116	0.70518	-0.096039	31.0335	7.54617	0					0.955069	-0.545763
-1.05033	0.703802	-0.094374	31.0338	7.55449	0					0.955902	-0.545763
-1.0495	0.70243	-0.092708	31.0342	7.56282	0					0.956734	-0.545763
-1.04867	0.701057	-0.091043	31.0345	7.57115	0					0.957567	-0.545763
-1.04784	0.69969	-0.089378	31.0349	7.57948	0					0.9584	-0.545763
-1.047	0.698329	-0.087712	31.0354	7.58781	0					0.959233	-0.545763
-1.04617	0.696966	-0.086047	31.0357	7.59613	0					0.960065	-0.545763
-1.04534	0.695607	-0.084381	31.0361	7.60446	0					0.960898	-0.545763
-1.0445	0.694214	-0.082716	31.0366	7.61279	0					0.96173	-0.545763
-1.04367	0.69278	-0.081051	31.037	7.62112	0					0.962563	-0.545763
-1.04284	0.691355	-0.079385	31.0373	7.62945	0					0.963396	-0.545763
-1.04201	0.689945	-0.07772	31.0377	7.63777	0					0.964229	-0.545763
-1.04117	0.688592	-0.076054	31.0379	7.6461	0					0.965061	-0.545763
-1.04034	0.687331	-0.074389	31.0381	7.65443	0					0.965894	-0.545763
-1.03951	0.686064	-0.072724	31.0384	7.66276	0					0.966727	-0.545763
-1.03868	0.684678	-0.071058	31.0388	7.67109	0					0.967559	-0.545763
-1.03784	0.683013	-0.069393	31.0391	7.67941	0					0.968392	-0.545763
-1.03701	0.681357	-0.067728	31.0393	7.68774	0					0.969224	-0.545763
-1.03618	0.679702	-0.066062	31.0395	7.69607	0					0.970057	-0.545763
-1.03534	0.678077	-0.064397	31.0397	7.7044	0					0.97089	-0.545763
-1.03451	0.676605	-0.062731	31.0398	7.71273	0					0.971723	-0.545763
-1.03368	0.675234	-0.061066	31.0399	7.72106	0					0.972555	-0.545763
-1.03285	0.673921	-0.059401	31.04	7.72938	0					0.973388	-0.545763
-1.03201	0.672798	-0.057735	31.0401	7.73771	0					0.974221	-0.545763
-1.03118	0.67178	-0.05607	31.0403	7.74604	0					0.975053	-0.545763
-1.03035	0.670758	-0.054404	31.0406	7.75437	0					0.975886	-0.545763
-1.02952	0.669736	-0.052739	31.0409	7.7627	0					0.976718	-0.545763
-1.02868	0.668776	-0.051074	31.0413	7.77102	0					0.977551	-0.545763
-1.02785	0.667913	-0.049408	31.0418	7.77935	0					0.978384	-0.545763
-1.02702	0.66704	-0.047743	31.0421	7.78768	0					0.979217	-0.545763
-1.02618	0.666128	-0.046077	31.0423	7.79601	0					0.980049	-0.545763
-1.02535	0.665165	-0.044412	31.0426	7.80434	0					0.980882	-0.545763
-1.02452	0.664203	-0.042747	31.0428	7.81267	0					0.981714	-0.545763
-1.02369	0.663244	-0.041081	31.0431	7.82099	0					0.982547	-0.545763
-1.02286	0.662521	-0.039416	31.0435	7.82932	0					0.98338	-0.545763
-1.02202	0.662411	-0.037751	31.044	7.83765	0					0.984213	-0.545763
-1.02119	0.662614	-0.036085	31.0444	7.84598	0					0.985045	-0.545763
-1.02036	0.662809	-0.03442	31.0448	7.85431	0					0.985878	-0.545763
-1.01952	0.662787	-0.032754	31.0451	7.86264	0					0.986711	-0.545763
-1.01869	0.662619	-0.031089	31.0455	7.87096	0					0.987543	-0.545763
-1.01786	0.66245	-0.029424	31.0458	7.87929	0					0.988376	-0.545763
-1.01703	0.662281	-0.027758	31.046	7.88762	0					0.989208	-0.545763
-1.01619	0.662066	-0.026093	31.0463	7.89595	0					0.990041	-0.545763
-1.01536	0.661351	-0.024428	31.0465	7.90428	0					0.990874	-0.545763
-1.01453	0.660594	-0.022762	31.0467	7.9126	0					0.991707	-0.545763
-1.0137	0.659975	-0.021097	31.0469	7.92093	0					0.992539	-0.545763
-1.01286	0.659747	-0.019431	31.047	7.92926	0					0.993372	-0.545763
-1.01203	0.65952	-0.017766	31.0471	7.93759	0					0.994205	-0.545763
-1.0112	0.659293	-0.016101	31.0472	7.94592	0					0.995037	-0.545763
-1.01036	0.659068	-0.014435	31.0475	7.95425	0					0.99587	-0.545763
-1.00953	0.658871	-0.01277	31.0477	7.96257	0					0.996702	-0.545763
-1.0087	0.658794	-0.011104	31.0478	7.9709	0					0.997535	-0.545763
-1.00787	0.65868	-0.009439	31.048	7.97923	0					0.998368	-0.545763
-1.00703	0.658254	-0.007774	31.0483	7.98756	0					0.999201	-0.545763
-1.0062	0.657562	-0.006108	31.0485	7.99588	0					1.00003	-0.545763
-1.00537	0.656868	-0.004443	31.0487	8.00421	0					1.00087	-0.545763
-1.00454	0.656175	-0.002778	31.0489	8.01254	0					1.0017	-0.545763
-1.0037	0.655485	-0.001112	31.0491	8.02087	0					1.00253	-0.545763
-1.00287	0.654827	0.000553	31.0491	8.0292	0					1.00336	-0.545763
-1.00204	0.654204	0.002219	31.0484	8.03753	0					1.0042	-0.545763
-1.0012	0.653563	0.003884	31.0487	8.04585	0					1.00503	-0.545763
-1.00037	0.652826	0.005549	31.0501	8.05418	0					1.00586	-0.545763
-0.99954	0.652062	0.007215	31.0526	8.06251	0					1.00669	-0.545763
-0.998707	0.6513	0.00888	31.0558	8.07084	0					1.00753	-0.545763
-0.997874	0.650544	0.010545	31.0596	8.07917	0					1.00836	-0.545763
-0.997042	0.64988	0.012211	31.0636	8.0875	0					1.00919	-0.545763
-0.996209	0.649513	0.013876	31.0677	8.09582	0					1.01002	-0.545763
-0.995377	0.649108	0.015542	31.0714	8.10415	0					1.01086	-0.545763
-0.994544	0.648443	0.017207	31.0746	8.11248	0					1.01169	-0.545763
-0.993711	0.647573	0.018872	31.0768	8.12081	0					1.01252	-0.545763
-0.992879	0.646704	0.020538	31.0779	8.12914	0					1.01336	-0.545763
-0.992046	0.645833	0.022203	31.0781	8.13746	0					1.01419	-0.545763
-0.991213	0.644906	0.023869	31.0778	8.14579	0					1.01502	-0.545763
-0.990381	0.643794	0.025534	31.0769	8.15412	0					1.01585	-0.545763
-0.989548	0.642559	0.027199	31.076	8.16245	0					1.01669	-0.545763
-0.988715	0.641337	0.028865	31.0752	8.17078	0					1.01752	-0.545763
-0.987882	0.640118	0.03053	31.0744	8.1791	0					1.01835	-0.545763
-0.98705	0.638894	0.032196	31.0739	8.18743	0					1.01919	-0.545763
-0.986217	0.637674	0.033861	31.0735	8.19576	0					1.02002	-0.545763
-0.985385	0.636459	0.035526	31.0732	8.20409	0					1.02085	-0.545763
-0.984552	0.635281	0.037192	31.073	8.21242	0					1.02168	-0.545763
-0.983719	0.634161	0.038857	31.0729	8.22075	0					1.02252	-0.545763
-0.982887	0.633069	0.040522	31.073	8.22907	0					1.02335	-0.545763
-0.982054	0.632108	0.042188	31.073	8.2374	0					1.02418	-0.545763
-0.981221	0.631273	0.043853	31.073	8.24573	0					1.02501	-0.545763
-0.980389	0.630435	0.045519	31.073	8.25406	0					1.02585	-0.545763
-0.979556	0.629599	0.047184	31.0728	8.26239	0					1.02668	-0.545763
-0.978723	0.628827	0.048849	31.0725	8.27071	0					1.02751	-0.545763
-0.97789	0.628273	0.050515	31.0721	8.27904	0					1.02834	-0.545763
-0.977058	0.627833	0.05218	31.0716	8.28737	0					1.02918	-0.545763
-0.976225	0.627367	0.053845	31.0712	8.2957	0					1.03001	-0.545763
-0.975393	0.626815	0.055511	31.0708	8.30403	0					1.03084	-0.545763
-0.97456	0.62622	0.057176	31.0703	8.31236	0					1.03167	-0.545763
-0.973727	0.625625	0.058842	31.0696	8.32068	0					1.03251	-0.545763
-0.972895	0.624998	0.060507	31.0689	8.32901	0					1.03334	-0.545763
-0.972062	0.624162	0.062172	31.0681	8.33734	0					1.03417	-0.545763
-0.971229	0.623024	0.063838	31.0671	8.34567	0					1.035	-0.545763
-0.970397	0.621892	0.065503	31.0662	8.354	0					1.03584	-0.545763
-0.969564	0.620824	0.067168	31.0653	8.36232	0					1.03667	-0.545763
-0.968731	0.619893	0.068834	31.0643	8.37065	0					1.0375	-0.545763
-0.967898	0.61902	0.070499	31.0634	8.37898	0					1.03834	-0.545763
-0.967066	0.618113	0.072165	31.0623	8.38731	0					1.03917	-0.545763
-0.966233	0.617153	0.07383	31.0613	8.39564	0					1.04	-0.545763
-0.965401	0.616491	0.075495	31.0602	8.40396	0					1.04083	-0.545763
-0.964568	0.61612	0.077161	31.0593	8.41229	0					1.04167	-0.545763
-0.963735	0.615721	0.078826	31.0584	8.42062	0					1.0425	-0.545763
-0.962903	0.614923	0.080492	31.0575	8.42895	0					1.04333	-0.545763
-0.96207	0.614026	0.082157	31.0567	8.43728	0					1.04417	-0.545763
-0.961237	0.613129	0.083822	31.0559	8.44561	0					1.045	-0.545763
-0.960405	0.612235	0.085488	31.0553	8.45393	0					1.04583	-0.545763
-0.959572	0.611347	0.087153	31.0546	8.46226	0					1.04666	-0.545763
-0.958739	0.610561	0.088819	31.054	8.47059	0					1.0475	-0.545763
-0.957906	0.609795	0.090484	31.0535	8.47892	0					1.04833	-0.545763
-0.957074	0.608899	0.092149	31.053	8.48725	0					1.04916	-0.545763
-0.956241	0.607837	0.093815	31.0525	8.49558	0					1.04999	-0.545763
-0.955409	0.606766	0.09548	31.0521	8.5039	0					1.05083	-0.545763
-0.954576	0.6057	0.097146	31.0517	8.51223	0					1.05166	-0.545763
-0.953743	0.604662	0.098811	31.0514	8.52056	0					1.05249	-0.545763
-0.952911	0.603869	0.100476	31.0511	8.52889	0					1.05332	-0.545763
-0.952078	0.603306	0.102142	31.0508	8.53721	0					1.05416	-0.545763
-0.951245	0.602729	0.103807	31.0505	8.54554	0					1.05499	-0.545763
-0.950413	0.602007	0.105472	31.0502	8.55387	0					1.05582	-0.545763
-0.94958	0.601263	0.107138	31.05	8.5622	0					1.05665	-0.545763
-0.948747	0.600524	0.108803	31.0498	8.57053	0					1.05749	-0.545763
-0.947914	0.59978	0.110469	31.0495	8.57886	0					1.05832	-0.545763
-0.947082	0.599041	0.112134	31.0494	8.58718	0					1.05915	-0.545763
-0.946249	0.598301	0.113799	31.0494	8.59551	0					1.05998	-0.545763
-0.945417	0.597604	0.115465	31.0494	8.60384	0					1.06082	-0.545763
-0.944584	0.597192	0.11713	31.0494	8.61217	0					1.06165	-0.545763
-0.943751	0.597029	0.118795	31.0494	8.6205	0					1.06248	-0.545763
-0.942919	0.596865	0.120461	31.0494	8.62882	0					1.06332	-0.545763
-0.942086	0.596702	0.122126	31.0495	8.63715	0					1.06415	-0.545763
-0.941253	0.596521	0.123792	31.0498	8.64548	0					1.06498	-0.545763
-0.940421	0.596215	0.125457	31.0502	8.65381	0					1.06581	-0.545763
-0.939588	0.595758	0.127122	31.0505	8.66214	0					1.06665	-0.545763
-0.938755	0.595117	0.128788	31.0508	8.67047	0					1.06748	-0.545763
-0.937922	0.593876	0.130453	31.0511	8.67879	0					1.06831	-0.545763
-0.93709	0.592643	0.132118	31.0514	8.68712	0					1.06914	-0.545763
-0.936257	0.591405	0.133784	31.0517	8.69545	0					1.06998	-0.545763
-0.935424	0.590162	0.135449	31.052	8.70378	0					1.07081	-0.545763
-0.934592	0.588952	0.137115	31.0523	8.71211	0					1.07164	-0.545763
-0.933759	0.587814	0.13878	31.0525	8.72044	0					1.07248	-0.545763
-0.932927	0.586676	0.140445	31.0529	8.72876	0					1.07331	-0.545763
-0.932094	0.585274	0.142111	31.0532	8.73709	0					1.07414	-0.545763
-0.931261	0.583804	0.143776	31.0536	8.74542	0					1.07497	-0.545763
-0.930429	0.582341	0.145442	31.0541	8.75375	0					1.07581	-0.545763
-0.929596	0.580876	0.147107	31.0546	8.76207	0					1.07664	-0.545763
-0.928763	0.579412	0.148772	31.055	8.7704	0					1.07747	-0.545763
-0.92793	0.577907	0.150438	31.0555	8.77873	0					1.0783	-0.545763
-0.927098	0.5763	0.152103	31.0559	8.78706	0					1.07914	-0.545763
-0.926265	0.574808	0.153769	31.0563	8.79539	0					1.07997	-0.545763
-0.925432	0.573452	0.155434	31.0568	8.80372	0					1.0808	-0.545763
-0.9246	0.572097	0.157099	31.0573	8.81204	0					1.08163	-0.545763
-0.923767	0.570739	0.158765	31.0579	8.82037	0					1.08247	-0.545763
-0.922935	0.569379	0.16043	31.0585	8.8287	0					1.0833	-0.545763
-0.922102	0.568124	0.162096	31.059	8.83703	0					1.08413	-0.545763
-0.921269	0.567212	0.163761	31.0596	8.84536	0					1.08496	-0.545763
-0.920437	0.566312	0.165426	31.0601	8.85369	0					1.0858	-0.545763
-0.919604	0.565144	0.167092	31.0607	8.86201	0					1.08663	-0.545763
-0.918771	0.56383	0.168757	31.0611	8.87034	0					1.08746	-0.545763
-0.917938	0.56252	0.170422	31.0617	8.87867	0					1.0883	-0.545763
-0.917106	0.561204	0.172088	31.0622	8.887	0					1.08913	-0.545763
-0.916273	0.559929	0.173753	31.0627	8.89533	0					1.08996	-0.545763
-0.91544	0.55884	0.175419	31.0632	8.90365	0					1.09079	-0.545763
-0.914608	0.557957	0.177084	31.0637	8.91198	0					1.09163	-0.545763
-0.913775	0.557072	0.178749	31.0642	8.92031	0					1.09246	-0.545763
-0.912943	0.556207	0.180415	31.0647	8.92864	0					1.09329	-0.545763
-0.91211	0.555334	0.18208	31.0653	8.93697	0					1.09413	-0.545763
-0.911277	0.554457	0.183745	31.0658	8.94529	0					1.09496	-0.545763
-0.910444	0.553586	0.185411	31.0663	8.95362	0					1.09579	-0.545763
-0.909612	0.552712	0.187076	31.0668	8.96195	0					1.09662	-0.545763
-0.908779	0.551997	0.188742	31.0673	8.97028	0					1.09746	-0.545763
-0.907946	0.551298	0.190407	31.0677	8.97861	0					1.09829	-0.545763
-0.907114	0.550547	0.192072	31.0683	8.98694	0					1.09912	-0.545763
-0.906281	0.549719	0.193738	31.0689	8.99526	0					1.09995	-0.545763
-0.905448	0.54889	0.195403	31.0695	9.00359	0					1.10079	-0.545763
-0.904616	0.548063	0.197068	31.07	9.01192	0					1.10162	-0.545763
-0.903783	0.54722	0.198734	31.0706	9.02025	0					1.10245	-0.545763
-0.902951	0.546092	0.200399	31.0711	9.02858	0					1.10328	-0.545763
-0.902118	0.544687	0.202065	31.0716	9.03691	0					1.10412	-0.545763
-0.901285	0.543285	0.20373	31.0722	9.04523	0					1.10495	-0.545763
-0.900452	0.541835	0.205395	31.0727	9.05356	0					1.10578	-0.545763
-0.89962	0.540372	0.207061	31.0731	9.06189	0					1.10661	-0.545763
-0.898787	0.538897	0.208726	31.0735	9.07022	0					1.10745	-0.545763
-0.897954	0.537438	0.210392	31.0739	9.07855	0					1.10828	-0.545763
-0.897122	0.536094	0.212057	31.0744	9.08687	0					1.10911	-0.545763
-0.896289	0.535414	0.213722	31.0748	9.0952	0					1.10994	-0.545763
-0.895456	0.534726	0.215388	31.0752	9.10353	0					1.11078	-0.545763
-0.894624	0.533903	0.217053	31.0756	9.11186	0					1.11161	-0.545763
-0.893791	0.532813	0.218719	31.0759	9.12019	0					1.11244	-0.545763
-0.892959	0.531722	0.220384	31.0761	9.12852	0					1.11328	-0.545763
-0.892126	0.530639	0.222049	31.0763	9.13684	0					1.11411	-0.545763
-0.891293	0.529572	0.223715	31.0765	9.14517	0					1.11494	-0.545763
-0.89046	0.528799	0.22538	31.0767	9.1535	0					1.11577	-0.545763
-0.889628	0.528094	0.227046	31.0769	9.16183	0					1.11661	-0.545763
-0.888795	0.52742	0.228711	31.0772	9.17016	0					1.11744	-0.545763
-0.887962	0.526995	0.230376	31.0774	9.17848	0					1.11827	-0.545763
-0.88713	0.526674	0.232042	31.0777	9.18681	0					1.11911	-0.545763
-0.886297	0.526355	0.233707	31.0778	9.19514	0					1.11994	-0.545763
-0.885464	0.526027	0.235372	31.078	9.20347	0					1.12077	-0.545763
-0.884632	0.525618	0.237038	31.0783	9.2118	0					1.1216	-0.545763
-0.883799	0.525039	0.238703	31.0784	9.22012	0					1.12244	-0.545763
-0.882967	0.52446	0.240369	31.0785	9.22845	0					1.12327	-0.545763
-0.882134	0.523833	0.242034	31.0786	9.23678	0					1.1241	-0.545763
-0.881301	0.523016	0.243699	31.0787	9.24511	0					1.12493	-0.545763
-0.880468	0.522196	0.245365	31.0788	9.25344	0					1.12577	-0.545763
-0.879636	0.521378	0.24703	31.079	9.26177	0					1.1266	-0.545763
-0.878803	0.520593	0.248695	31.0792	9.27009	0					1.12743	-0.545763
-0.87797	0.52009	0.250361	31.0794	9.27842	0					1.12826	-0.545763
-0.877138	0.519752	0.252026	31.0795	9.28675	0					1.1291	-0.545763
-0.876305	0.519397	0.253692	31.0796	9.29508	0					1.12993	-0.545763
-0.875472	0.518925	0.255357	31.0798	9.30341	0					1.13076	-0.545763
-0.87464	0.518409	0.257022	31.08	9.31173	0					1.13159	-0.545763
-0.873807	0.517893	0.258688	31.0802	9.32006	0					1.13243	-0.545763
-0.872975	0.517376	0.260353	31.0805	9.32839	0					1.13326	-0.545763
-0.872142	0.516816	0.262018	31.0807	9.33672	0					1.13409	-0.545763
-0.871309	0.516177	0.263684	31.0808	9.34505	0					1.13492	-0.545763
-0.870476	0.515519	0.265349	31.081	9.35337	0					1.13576	-0.545763
-0.869644	0.514736	0.267015	31.0812	9.3617	0					1.13659	-0.545763
-0.868811	0.513757	0.26868	31.0814	9.37003	0					1.13742	-0.545763
-0.867978	0.51278	0.270345	31.0815	9.37836	0					1.13826	-0.545763
-0.867146	0.511801	0.272011	31.0817	9.38669	0					1.13909	-0.545763
-0.866313	0.510834	0.273676	31.0818	9.39502	0					1.13992	-0.545763
-0.86548	0.509921	0.275342	31.0819	9.40334	0					1.14075	-0.545763
-0.864648	0.509077	0.277007	31.0822	9.41167	0					1.14159	-0.545763
-0.863815	0.508232	0.278672	31.0823	9.42	0					1.14242	-0.545763
-0.862983	0.507388	0.280338	31.0824	9.42833	0					1.14325	-0.545763
-0.86215	0.506573	0.282003	31.0826	9.43666	0					1.14409	-0.545763
-0.861317	0.505818	0.283669	31.0826	9.44498	0					1.14492	-0.545763
-0.860484	0.505055	0.285334	31.0826	9.45331	0					1.14575	-0.545763
-0.859652	0.504227	0.286999	31.0827	9.46164	0					1.14658	-0.545763
-0.858819	0.503415	0.288665	31.0827	9.46997	0					1.14742	-0.545763
-0.857986	0.502633	0.29033	31.0826	9.4783	0					1.14825	-0.545763
-0.857154	0.501855	0.291996	31.0825	9.48663	0					1.14908	-0.545763
-0.856321	0.501119	0.293661	31.0822	9.49495	0					1.14991	-0.545763
-0.855488	0.500388	0.295326	31.082	9.50328	0					1.15075	-0.545763
-0.854656	0.499656	0.296992	31.0818	9.51161	0					1.15158	-0.545763
-0.853823	0.498925	0.298657	31.0815	9.51994	0					1.15241	-0.545763
-0.852991	0.498312	0.300322	31.0812	9.52827	0					1.15324	-0.545763
-0.852158	0.497979	0.301988	31.0809	9.53659	0					1.15408	-0.545763
-0.851325	0.497656	0.303653	31.0805	9.54492	0					1.15491	-0.545763
-0.850492	0.497249	0.305319	31.0801	9.55325	0					1.15574	-0.545763
-0.84966	0.4968	0.306984	31.0798	9.56158	0					1.15657	-0.545763
-0.848827	0.496357	0.308649	31.0795	9.56991	0					1.15741	-0.545763
-0.847994	0.495908	0.310315	31.0792	9.57824	0					1.15824	-0.545763
-0.847162	0.495464	0.31198	31.079	9.58656	0					1.15907	-0.545763
-0.846329	0.49475	0.313645	31.0787	9.59489	0					1.1599	-0.545763
-0.845496	0.49392	0.315311	31.0784	9.60322	0					1.16074	-0.545763
-0.844664	0.492971	0.316976	31.078	9.61155	0					1.16157	-0.545763
-0.843831	0.491732	0.318642	31.0777	9.61988	0					1.1624	-0.545763
-0.842999	0.490505	0.320307	31.0774	9.6282	0					1.16324	-0.545763
-0.842166	0.489271	0.321972	31.0772	9.63653	0					1.16407	-0.545763
-0.841333	0.488029	0.323638	31.0769	9.64486	0					1.1649	-0.545763
-0.8405	0.486829	0.325303	31.0766	9.65319	0					1.16573	-0.545763
-0.839668	0.485833	0.326968	31.0763	9.66152	0					1.16657	-0.545763
-0.838835	0.484843	0.328634	31.076	9.66985	0					1.1674	-0.545763
-0.838002	0.483975	0.330299	31.0759	9.67817	0					1.16823	-0.545763
-0.83717	0.483219	0.331965	31.0757	9.6865	0					1.16907	-0.545763
-0.836337	0.482474	0.33363	31.0754	9.69483	0					1.1699	-0.545763
-0.835504	0.481721	0.335295	31.0751	9.70316	0					1.17073	-0.545763
-0.834672	0.480977	0.336961	31.0748	9.71149	0					1.17156	-0.545763
-0.833839	0.480352	0.338626	31.0746	9.71981	0					1.1724	-0.545763
-0.833007	0.479777	0.340292	31.0744	9.72814	0					1.17323	-0.545763
-0.832174	0.479147	0.341957	31.074	9.73647	0					1.17406	-0.545763
-0.831341	0.47833	0.343622	31.0737	9.7448	0					1.17489	-0.545763
-0.830508	0.477507	0.345288	31.0735	9.75313	0					1.17573	-0.545763
-0.829676	0.476689	0.346953	31.0732	9.76145	0					1.17656	-0.545763
-0.828843	0.475877	0.348619	31.0729	9.76978	0					1.17739	-0.545763
-0.82801	0.475176	0.350284	31.0726	9.77811	0					1.17822	-0.545763
-0.827178	0.474689	0.351949	31.0724	9.78644	0					1.17906	-0.545763
-0.826345	0.474205	0.353615	31.0722	9.79477	0					1.17989	-0.545763
-0.825512	0.473704	0.35528	31.072	9.8031	0					1.18072	-0.545763
-0.82468	0.4732	0.356945	31.0716	9.81142	0					1.18155	-0.545763
-0.823847	0.472692	0.358611	31.0712	9.81975	0					1.18239	-0.545763
-0.823014	0.472184	0.360276	31.0709	9.82808	0					1.18322	-0.545763
-0.822182	0.471684	0.361942	31.0706	9.83641	0					1.18405	-0.545763
-0.821349	0.471176	0.363607	31.0703	9.84474	0					1.18488	-0.545763
-0.820516	0.470662	0.365272	31.0699	9.85307	0					1.18572	-0.545763
-0.819684	0.470002	0.366938	31.0695	9.86139	0					1.18655	-0.545763
-0.818851	0.468952	0.368603	31.0691	9.86972	0					1.18738	-0.545763
-0.818018	0.467911	0.370268	31.0689	9.87805	0					1.18822	-0.545763
-0.817186	0.466867	0.371934	31.0687	9.88638	0					1.18905	-0.545763
-0.816353	0.465814	0.373599	31.0684	9.89471	0					1.18988	-0.545763
-0.81552	0.464757	0.375265	31.068	9.90303	0					1.19071	-0.545763
-0.814688	0.463662	0.37693	31.0678	9.91136	0					1.19155	-0.545763
-0.813855	0.462564	0.378595	31.0676	9.91969	0					1.19238	-0.545763
-0.813022	0.461451	0.380261	31.0675	9.92802	0					1.19321	-0.545763
-0.81219	0.460331	0.381926	31.0672	9.93635	0					1.19405	-0.545763
-0.811357	0.459212	0.383591	31.0668	9.94467	0					1.19488	-0.545763
-0.810524	0.458092	0.385257	31.0666	9.953	0					1.19571	-0.545763
-0.809692	0.456992	0.386922	31.0663	9.96133	0					1.19654	-0.545763
-0.808859	0.455996	0.388588	31.066	9.96966	0					1.19738	-0.545763
-0.808026	0.455105	0.390253	31.0656	9.97799	0					1.19821	-0.545763
-0.807194	0.454198	0.391918	31.0653	9.98632	0					1.19904	-0.545763
-0.806361	0.453175	0.393584	31.0649	9.99464	0					1.19987	-0.545763
-0.805528	0.452116	0.395249	31.0645	10.003	0					1.20071	-0.545763
-0.804696	0.451058	0.396914	31.064	10.0113	0					1.20154	-0.545763
-0.803863	0.449998	0.39858	31.0637	10.0196	0					1.20237	-0.545763
-0.80303	0.449046	0.400245	31.0633	10.028	0					1.2032	-0.545763
-0.802198	0.448362	0.401911	31.063	10.0363	0					1.20404	-0.545763
-0.801365	0.447705	0.403576	31.0626	10.0446	0					1.20487	-0.545763
-0.800532	0.446917	0.405241	31.0622	10.0529	0					1.2057	-0.545763
-0.7997	0.446061	0.406907	31.0619	10.0613	0					1.20653	-0.545763
-0.798867	0.445204	0.408572	31.0616	10.0696	0					1.20737	-0.545763
-0.798034	0.444343	0.410238	31.0614	10.0779	0					1.2082	-0.545763
-0.797202	0.443484	0.411903	31.0612	10.0863	0					1.20903	-0.545763
-0.796369	0.442514	0.413568	31.061	10.0946	0					1.20986	-0.545763
-0.795536	0.441422	0.415234	31.0608	10.1029	0					1.2107	-0.545763
-0.794704	0.440318	0.416899	31.0606	10.1112	0					1.21153	-0.545763
-0.793871	0.43921	0.418565	31.0605	10.1196	0					1.21236	-0.545763
-0.793038	0.438104	0.42023	31.0602	10.1279	0					1.2132	-0.545763
-0.792206	0.436997	0.421895	31.06	10.1362	0					1.21403	-0.545763
-0.791373	0.435892	0.423561	31.0598	10.1446	0					1.21486	-0.545763
-0.79054	0.434833	0.425226	31.0598	10.1529	0					1.21569	-0.545763
-0.789708	0.433968	0.426892	31.0596	10.1612	0					1.21653	-0.545763
-0.788875	0.433108	0.428557	31.0595	10.1695	0					1.21736	-0.545763
-0.788042	0.432431	0.430222	31.0592	10.1779	0					1.21819	-0.545763
-0.78721	0.43184	0.431888	31.0589	10.1862	0					1.21903	-0.545763
-0.786377	0.431254	0.433553	31.0586	10.1945	0					1.21986	-0.545763
-0.785544	0.430666	0.435218	31.0584	10.2028	0					1.22069	-0.545763
-0.784712	0.430079	0.436884	31.0581	10.2112	0					1.22152	-0.545763
-0.783879	0.429512	0.438549	31.0579	10.2195	0					1.22236	-0.545763
-0.783046	0.428947	0.440215	31.0577	10.2278	0					1.22319	-0.545763
-0.782214	0.42833	0.44188	31.0575	10.2362	0					1.22402	-0.545763
-0.781381	0.42721	0.443545	31.0574	10.2445	0					1.22485	-0.545763
-0.780548	0.426094	0.445211	31.0572	10.2528	0					1.22569	-0.545763
-0.779716	0.424973	0.446876	31.0572	10.2611	0					1.22652	-0.545763
-0.778883	0.423854	0.448541	31.0571	10.2695	0					1.22735	-0.545763
-0.77805	0.422838	0.450207	31.057	10.2778	0					1.22818	-0.545763
-0.777218	0.422261	0.451872	31.057	10.2861	0					1.22902	-0.545763
-0.776385	0.421684	0.453538	31.057	10.2945	0					1.22985	-0.545763
-0.775552	0.421145	0.455203	31.0568	10.3028	0					1.23068	-0.545763
-0.77472	0.420644	0.456868	31.0567	10.3111	0					1.23151	-0.545763
-0.773887	0.420145	0.458534	31.0569	10.3194	0					1.23235	-0.545763
-0.773054	0.419646	0.460199	31.057	10.3278	0					1.23318	-0.545763
-0.772222	0.419146	0.461864	31.057	10.3361	0					1.23401	-0.545763
-0.771389	0.418659	0.46353	31.0571	10.3444	0					1.23484	-0.545762
-0.770556	0.418182	0.465195	31.0571	10.3528	0					1.23568	-0.545762
-0.769724	0.41771	0.466861	31.0571	10.3611	0					1.23651	-0.545762
-0.768891	0.417403	0.468526	31.057	10.3694	0					1.23734	-0.545762
-0.768058	0.417115	0.470191	31.0569	10.3777	0					1.23818	-0.545762
-0.767226	0.416827	0.471857	31.0568	10.3861	0					1.23901	-0.545762
-0.766393	0.41654	0.473522	31.0566	10.3944	0					1.23984	-0.545762
-0.76556	0.416273	0.475188	31.0565	10.4027	0					1.24067	-0.545762
-0.764728	0.416051	0.476853	31.0564	10.4111	0					1.24151	-0.545762
-0.763895	0.415823	0.478518	31.0562	10.4194	0					1.24234	-0.545762
-0.763062	0.415489	0.480184	31.0561	10.4277	0					1.24317	-0.545762
-0.76223	0.414943	0.481849	31.0561	10.436	0					1.24401	-0.545762
-0.761397	0.414397	0.483515	31.0561	10.4444	0					1.24484	-0.545762
-0.760564	0.413854	0.48518	31.056	10.4527	0					1.24567	-0.545762
-0.759732	0.41332	0.486845	31.056	10.461	0					1.2465	-0.545762
-0.758899	0.412924	0.488511	31.056	10.4693	0					1.24734	-0.545762
-0.758066	0.412582	0.490176	31.0559	10.4777	0					1.24817	-0.545762
-0.757234	0.412216	0.491842	31.0557	10.486	0					1.249	-0.545762
-0.756401	0.411643	0.493507	31.0556	10.4943	0					1.24983	-0.545762
-0.755568	0.411061	0.495172	31.0555	10.5027	0					1.25067	-0.545762
-0.754736	0.410522	0.496838	31.0554	10.511	0					1.2515	-0.545762
-0.753903	0.409994	0.498503	31.0552	10.5193	0					1.25233	-0.545762
-0.75307	0.409422	0.500168	31.055	10.5276	0					1.25316	-0.545762
-0.752238	0.408834	0.501834	31.055	10.536	0					1.254	-0.545762
-0.751405	0.40824	0.503499	31.0549	10.5443	0					1.25483	-0.545762
-0.750572	0.407647	0.505165	31.0549	10.5526	0					1.25566	-0.545762
-0.74974	0.407028	0.50683	31.0549	10.561	0					1.25649	-0.545762
-0.748907	0.406402	0.508495	31.0549	10.5693	0					1.25733	-0.545762
-0.748074	0.405779	0.510161	31.0548	10.5776	0					1.25816	-0.545762
-0.747242	0.405155	0.511826	31.0547	10.5859	0					1.25899	-0.545762
-0.746409	0.404366	0.513491	31.0547	10.5943	0					1.25982	-0.545762
-0.745576	0.403479	0.515157	31.0545	10.6026	0					1.26066	-0.545762
-0.744744	0.40258	0.516822	31.0543	10.6109	0					1.26149	-0.545762
-0.743911	0.401775	0.518488	31.054	10.6193	0					1.26232	-0.545762
-0.743078	0.40102	0.520153	31.0538	10.6276	0					1.26316	-0.545762
-0.742246	0.400273	0.521818	31.0537	10.6359	0					1.26399	-0.545762
-0.741413	0.399522	0.523484	31.0535	10.6442	0					1.26482	-0.545762
-0.74058	0.398823	0.525149	31.0533	10.6526	0					1.26565	-0.545762
-0.739748	0.398574	0.526814	31.0532	10.6609	0					1.26649	-0.545762
-0.738915	0.398382	0.52848	31.053	10.6692	0					1.26732	-0.545762
-0.738082	0.398119	0.530145	31.0528	10.6776	0					1.26815	-0.545762
-0.73725	0.397557	0.531811	31.0527	10.6859	0					1.26899	-0.545762
-0.736417	0.396966	0.533476	31.0527	10.6942	0					1.26982	-0.545762
-0.735584	0.396378	0.535141	31.0527	10.7025	0					1.27065	-0.545762
-0.734752	0.395786	0.536807	31.0527	10.7109	0					1.27148	-0.545762
-0.733919	0.395161	0.538472	31.0527	10.7192	0					1.27231	-0.545762
-0.733086	0.39449	0.540138	31.0527	10.7275	0					1.27315	-0.545762
-0.732254	0.393818	0.541803	31.0525	10.7358	0					1.27398	-0.545762
-0.731421	0.393273	0.543468	31.0524	10.7442	0					1.27481	-0.545762
-0.730588	0.393021	0.545134	31.0524	10.7525	0					1.27565	-0.545762
-0.729756	0.392792	0.546799	31.0525	10.7608	0					1.27648	-0.545762
-0.728923	0.392563	0.548465	31.0525	10.7692	0					1.27731	-0.545762
-0.72809	0.392335	0.55013	31.0525	10.7775	0					1.27814	-0.545762
-0.727258	0.391944	0.551795	31.0525	10.7858	0					1.27898	-0.545762
-0.726425	0.391528	0.553461	31.0523	10.7941	0					1.27981	-0.545762
-0.725592	0.39111	0.555126	31.0522	10.8025	0					1.28064	-0.545762
-0.72476	0.390278	0.556792	31.0521	10.8108	0					1.28147	-0.545762
-0.723927	0.389252	0.558457	31.0521	10.8191	0					1.28231	-0.545762
-0.723094	0.388208	0.560122	31.0521	10.8275	0					1.28314	-0.545762
-0.722262	0.387177	0.561788	31.052	10.8358	0					1.28397	-0.545762
-0.721429	0.38623	0.563453	31.0519	10.8441	0					1.2848	-0.545762
-0.720596	0.385507	0.565118	31.0517	10.8524	0					1.28564	-0.545762
-0.719764	0.384789	0.566784	31.0515	10.8608	0					1.28647	-0.545762
-0.718931	0.384063	0.568449	31.0513	10.8691	0					1.2873	-0.545762
-0.718098	0.383262	0.570115	31.0512	10.8774	0					1.28814	-0.545762
-0.717266	0.382452	0.57178	31.0511	10.8858	0					1.28897	-0.545762
-0.716433	0.381647	0.573445	31.0511	10.8941	0					1.2898	-0.545762
-0.7156	0.38084	0.575111	31.0511	10.9024	0					1.29063	-0.545762
-0.714768	0.380258	0.576776	31.0512	10.9107	0					1.29147	-0.545762
-0.713935	0.379711	0.578441	31.0512	10.9191	0					1.2923	-0.545762
-0.713102	0.379155	0.580107	31.0512	10.9274	0					1.29313	-0.545762
-0.71227	0.378477	0.581772	31.0513	10.9357	0					1.29397	-0.545762
-0.711437	0.377661	0.583438	31.0513	10.9441	0					1.2948	-0.545762
-0.710604	0.376851	0.585103	31.0514	10.9524	0					1.29563	-0.545762
-0.709772	0.376044	0.586768	31.0514	10.9607	0					1.29646	-0.545762
-0.708939	0.375235	0.588434	31.0514	10.969	0					1.2973	-0.545762
-0.708106	0.374458	0.590099	31.0515	10.9774	0					1.29813	-0.545762
-0.707274	0.373676	0.591764	31.0515	10.9857	0					1.29896	-0.545762
-0.706441	0.372906	0.59343	31.0514	10.994	0					1.29979	-0.545762
-0.705608	0.372191	0.595095	31.0514	11.0024	0					1.30063	-0.545762
-0.704776	0.371468	0.596761	31.0514	11.0107	0					1.30146	-0.545762
-0.703943	0.370752	0.598426	31.0514	11.019	0					1.30229	-0.545762
-0.70311	0.370031	0.600091	31.0514	11.0273	0					1.30312	-0.545762
-0.702278	0.369216	0.601757	31.0513	11.0357	0					1.30396	-0.545762
-0.701445	0.368427	0.603422	31.0512	11.044	0					1.30479	-0.545762
-0.700612	0.367661	0.605088	31.0511	11.0523	0					1.30562	-0.545762
-0.69978	0.36688	0.606753	31.0509	11.0606	0					1.30645	-0.545762
-0.698947	0.366094	0.608418	31.0506	11.069	0					1.30729	-0.545762
-0.698114	0.365306	0.610084	31.0504	11.0773	0					1.30812	-0.545762
-0.697282	0.364516	0.611749	31.0503	11.0856	0					1.30895	-0.545762
-0.696449	0.363791	0.613415	31.0501	11.094	0					1.30978	-0.545762
-0.695616	0.363338	0.61508	31.05	11.1023	0					1.31062	-0.545762
-0.694784	0.36295	0.616745	31.0499	11.1106	0					1.31145	-0.545762
-0.693951	0.362486	0.618411	31.0497	11.1189	0					1.31228	-0.545762
-0.693118	0.361707	0.620076	31.0496	11.1273	0					1.31312	-0.545762
-0.692286	0.360859	0.621742	31.0494	11.1356	0					1.31395	-0.545762
-0.691453	0.36001	0.623407	31.0492	11.1439	0					1.31478	-0.545762
-0.69062	0.359165	0.625072	31.049	11.1523	0					1.31561	-0.545762
-0.689788	0.358204	0.626738	31.0487	11.1606	0					1.31645	-0.545762
-0.688955	0.356971	0.628403	31.0484	11.1689	0					1.31728	-0.545762
-0.688122	0.355681	0.630068	31.0481	11.1772	0					1.31811	-0.545762
-0.68729	0.354293	0.631734	31.0479	11.1856	0					1.31895	-0.545762
-0.686457	0.352822	0.633399	31.0476	11.1939	0					1.31978	-0.545762
-0.685624	0.35133	0.635065	31.0474	11.2022	0					1.32061	-0.545762
-0.684792	0.349847	0.63673	31.0473	11.2106	0					1.32144	-0.545762
-0.683959	0.348358	0.638395	31.047	11.2189	0					1.32227	-0.545762
-0.683126	0.347242	0.640061	31.0468	11.2272	0					1.32311	-0.545762
-0.682294	0.346346	0.641726	31.0468	11.2355	0					1.32394	-0.545762
-0.681461	0.345473	0.643391	31.0468	11.2439	0					1.32477	-0.545762
-0.680628	0.34456	0.645057	31.0466	11.2522	0					1.32561	-0.545762
-0.679796	0.343645	0.646722	31.0465	11.2605	0					1.32644	-0.545762
-0.678963	0.342733	0.648388	31.0464	11.2689	0					1.32727	-0.545762
-0.67813	0.341817	0.650053	31.0463	11.2772	0					1.3281	-0.545762
-0.677298	0.340909	0.651718	31.0462	11.2855	0					1.32894	-0.545762
-0.676465	0.340074	0.653384	31.0461	11.2938	0					1.32977	-0.545762
-0.675632	0.339254	0.655049	31.046	11.3022	0					1.3306	-0.545762
-0.6748	0.338203	0.656714	31.0459	11.3105	0					1.33143	-0.545762
-0.673967	0.337021	0.65838	31.0456	11.3188	0					1.33227	-0.545762
-0.673134	0.335828	0.660045	31.0455	11.3271	0					1.3331	-0.545762
-0.672302	0.334638	0.661711	31.0453	11.3355	0					1.33393	-0.545762
-0.671469	0.333466	0.663376	31.045	11.3438	0					1.33476	-0.545762
-0.670636	0.332386	0.665041	31.0449	11.3521	0					1.3356	-0.545762
-0.669804	0.33144	0.666707	31.0447	11.3605	0					1.33643	-0.545762
-0.668971	0.330562	0.668372	31.0445	11.3688	0					1.33726	-0.545762
-0.668138	0.32991	0.670038	31.0443	11.3771	0					1.3381	-0.545762
-0.667306	0.329284	0.671703	31.0441	11.3854	0					1.33893	-0.545762
-0.666473	0.328661	0.673368	31.0438	11.3938	0					1.33976	-0.545762
-0.66564	0.328034	0.675034	31.0434	11.4021	0					1.34059	-0.545762
-0.664808	0.327401	0.676699	31.0431	11.4104	0					1.34143	-0.545762
-0.663975	0.326723	0.678365	31.0428	11.4188	0					1.34226	-0.545762
-0.663142	0.326034	0.68003	31.0426	11.4271	0					1.34309	-0.545762
-0.66231	0.325223	0.681695	31.0422	11.4354	0					1.34393	-0.545762
-0.661477	0.324351	0.683361	31.0419	11.4437	0					1.34476	-0.545762
-0.660644	0.32347	0.685026	31.0416	11.4521	0					1.34559	-0.545762
-0.659812	0.322594	0.686691	31.0412	11.4604	0					1.34642	-0.545762
-0.658979	0.321716	0.688357	31.0409	11.4687	0					1.34726	-0.545762
-0.658146	0.320783	0.690022	31.0405	11.4771	0					1.34809	-0.545762
-0.657314	0.319829	0.691688	31.0401	11.4854	0					1.34892	-0.545762
-0.656481	0.318909	0.693353	31.0397	11.4937	0					1.34975	-0.545762
-0.655648	0.318135	0.695018	31.0393	11.502	0					1.35059	-0.545762
-0.654816	0.317365	0.696684	31.0388	11.5104	0					1.35142	-0.545762
-0.653983	0.3166	0.698349	31.0386	11.5187	0					1.35225	-0.545762
-0.65315	0.31583	0.700015	31.0383	11.527	0					1.35308	-0.545761
-0.652318	0.315154	0.70168	31.0379	11.5354	0					1.35392	-0.545761
-0.651485	0.314836	0.703345	31.0375	11.5437	0					1.35475	-0.545761
-0.650652	0.314528	0.705011	31.0373	11.552	0					1.35558	-0.545761
-0.64982	0.314208	0.706676	31.0372	11.5603	0					1.35641	-0.545761
-0.648987	0.313889	0.708341	31.0369	11.5687	0					1.35725	-0.545761
-0.648154	0.313593	0.710007	31.0366	11.577	0					1.35808	-0.545761
-0.647322	0.313309	0.711672	31.0365	11.5853	0					1.35891	-0.545761
-0.646489	0.313006	0.713338	31.0364	11.5937	0					1.35975	-0.545761
-0.645656	0.312773	0.715003	31.0363	11.602	0					1.36058	-0.545761
-0.644824	0.312626	0.716668	31.0362	11.6103	0					1.36141	-0.545761
-0.643991	0.312444	0.718334	31.036	11.6186	0					1.36224	-0.545761
-0.643158	0.312154	0.719999	31.0359	11.627	0					1.36308	-0.545761
-0.642326	0.311833	0.721664	31.0358	11.6353	0					1.36391	-0.545761
-0.641493	0.311513	0.72333	31.0356	11.6436	0					1.36474	-0.545761
-0.64066	0.311193	0.724995	31.0354	11.6519	0					1.36557	-0.545761
-0.639828	0.31088	0.726661	31.035	11.6603	0					1.36641	-0.545761
-0.638995	0.310597	0.728326	31.0347	11.6686	0					1.36724	-0.545761
-0.638162	0.310323	0.729991	31.0344	11.6769	0					1.36807	-0.545761
-0.63733	0.309764	0.731657	31.0342	11.6853	0					1.36891	-0.545761
-0.636497	0.30899	0.733322	31.0339	11.6936	0					1.36974	-0.545761
-0.635664	0.308175	0.734987	31.0335	11.7019	0					1.37057	-0.545761
-0.634832	0.307358	0.736653	31.0332	11.7102	0					1.3714	-0.545761
-0.633999	0.306541	0.738318	31.0328	11.7186	0					1.37223	-0.545761
-0.633166	0.30593	0.739984	31.0326	11.7269	0					1.37307	-0.545761
-0.632334	0.305458	0.741649	31.0323	11.7352	0					1.3739	-0.545761
-0.631501	0.304994	0.743315	31.032	11.7436	0					1.37473	-0.545761
-0.630668	0.304359	0.74498	31.0317	11.7519	0					1.37557	-0.545761
-0.629836	0.303677	0.746645	31.0315	11.7602	0					1.3764	-0.545761
-0.629003	0.302995	0.748311	31.0313	11.7685	0					1.37723	-0.545761
-0.62817	0.302311	0.749976	31.0311	11.7769	0					1.37806	-0.545761
-0.627338	0.30158	0.751641	31.0309	11.7852	0					1.3789	-0.545761
-0.626505	0.30064	0.753307	31.0307	11.7935	0					1.37973	-0.545761
-0.625672	0.299646	0.754972	31.0305	11.8019	0					1.38056	-0.545761
-0.62484	0.298925	0.756638	31.0302	11.8102	0					1.38139	-0.545761
-0.624007	0.298342	0.758303	31.03	11.8185	0					1.38223	-0.545761
-0.623174	0.297772	0.759968	31.0297	11.8268	0					1.38306	-0.545761
-0.622342	0.297205	0.761634	31.0295	11.8352	0					1.38389	-0.545761
-0.621509	0.296632	0.763299	31.0293	11.8435	0					1.38472	-0.545761
-0.620676	0.296172	0.764964	31.0291	11.8518	0					1.38556	-0.545761
-0.619844	0.295787	0.76663	31.0291	11.8602	0					1.38639	-0.545761
-0.619011	0.295408	0.768295	31.0289	11.8685	0					1.38722	-0.545761
-0.618178	0.295029	0.769961	31.0287	11.8768	0					1.38806	-0.545761
-0.617346	0.294648	0.771626	31.0288	11.8851	0					1.38889	-0.545761
-0.616513	0.294268	0.773291	31.0287	11.8935	0					1.38972	-0.545761
-0.61568	0.293891	0.774957	31.0287	11.9018	0					1.39055	-0.545761
-0.614848	0.293479	0.776622	31.0286	11.9101	0					1.39139	-0.545761
-0.614015	0.292929	0.778287	31.0285	11.9184	0					1.39222	-0.545761
-0.613182	0.292361	0.779953	31.0285	11.9268	0					1.39305	-0.545761
-0.61235	0.291506	0.781618	31.0283	11.9351	0					1.39389	-0.545761
-0.611517	0.290404	0.783284	31.0282	11.9434	0					1.39472	-0.545761
-0.610684	0.289276	0.784949	31.028	11.9518	0					1.39555	-0.545761
-0.609852	0.288133	0.786614	31.0278	11.9601	0					1.39638	-0.545761
-0.609019	0.286999	0.78828	31.0277	11.9684	0					1.39722	-0.545761
-0.608186	0.28588	0.789945	31.0275	11.9767	0					1.39805	-0.545761
-0.607354	0.284758	0.79161	31.0274	11.9851	0					1.39888	-0.545761
-0.606521	0.283643	0.793276	31.0272	11.9934	0					1.39971	-0.545761
-0.605688	0.282738	0.794941	31.0269	12.0017	0					1.40055	-0.545761
-0.604856	0.281893	0.796607	31.0267	12.0101	0					1.40138	-0.545761
-0.604023	0.281046	0.798272	31.0264	12.0184	0					1.40221	-0.545761
-0.60319	0.280201	0.799937	31.0262	12.0267	0					1.40304	-0.545761
-0.602358	0.279424	0.801603	31.0261	12.035	0					1.40388	-0.545761
-0.601525	0.278763	0.803268	31.0261	12.0434	0					1.40471	-0.545761
-0.600692	0.278116	0.804934	31.0261	12.0517	0					1.40554	-0.545761
-0.59986	0.277548	0.806599	31.0261	12.06	0					1.40637	-0.545761
-0.599027	0.27732	0.808264	31.0259	12.0684	0					1.40721	-0.545761
-0.598194	0.277121	0.80993	31.0259	12.0767	0					1.40804	-0.545761
-0.597362	0.276923	0.811595	31.0259	12.085	0					1.40887	-0.545761
-0.596529	0.276725	0.813261	31.0259	12.0933	0					1.4097	-0.545761
-0.595696	0.27688	0.814926	31.0258	12.1017	0					1.41054	-0.545761
-0.594864	0.277188	0.816591	31.0257	12.11	0					1.41137	-0.545761
-0.594031	0.277491	0.818257	31.0257	12.1183	0					1.4122	-0.545761
-0.593198	0.277747	0.819922	31.0256	12.1267	0					1.41304	-0.545761
-0.592366	0.277897	0.821588	31.0254	12.135	0					1.41387	-0.545761
-0.591533	0.278006	0.823253	31.0251	12.1433	0					1.4147	-0.545761
-0.5907	0.278114	0.824918	31.025	12.1516	0					1.41553	-0.545761
-0.589868	0.278238	0.826584	31.0247	12.16	0					1.41637	-0.545761
-0.589035	0.278518	0.828249	31.0243	12.1683	0					1.4172	-0.545761
-0.588202	0.278863	0.829914	31.0239	12.1766	0					1.41803	-0.545761
-0.58737	0.279215	0.83158	31.0235	12.1849	0					1.41887	-0.545761
-0.586537	0.27963	0.833245	31.023	12.1933	0					1.4197	-0.545761
-0.585704	0.280071	0.834911	31.0226	12.2016	0					1.42053	-0.545761
-0.584872	0.280511	0.836576	31.0223	12.2099	0					1.42136	-0.545761
-0.584039	0.28095	0.838241	31.0219	12.2183	0					1.42219	-0.545761
-0.583206	0.281151	0.839907	31.0216	12.2266	0					1.42303	-0.545761
-0.582374	0.281194	0.841572	31.0212	12.2349	0					1.42386	-0.545761
-0.581541	0.281213	0.843237	31.021	12.2432	0					1.42469	-0.545761
-0.580708	0.281141	0.844903	31.0208	12.2516	0					1.42553	-0.545761
-0.579876	0.280896	0.846568	31.0205	12.2599	0					1.42636	-0.545761
-0.579043	0.280598	0.848234	31.0204	12.2682	0					1.42719	-0.545761
-0.57821	0.2803	0.849899	31.0204	12.2766	0					1.42802	-0.545761
-0.577378	0.280003	0.851564	31.0202	12.2849	0					1.42886	-0.545761
-0.576545	0.279707	0.85323	31.0201	12.2932	0					1.42969	-0.545761
-0.575712	0.279411	0.854895	31.0198	12.3015	0					1.43052	-0.545761
-0.57488	0.279086	0.85656	31.0197	12.3099	0					1.43135	-0.545761
-0.574047	0.278467	0.858226	31.0196	12.3182	0					1.43219	-0.545761
-0.573214	0.277759	0.859891	31.0196	12.3265	0					1.43302	-0.545761
-0.572382	0.277046	0.861557	31.0194	12.3349	0					1.43385	-0.545761
-0.571549	0.276336	0.863222	31.0194	12.3432	0					1.43468	-0.545761
-0.570716	0.275882	0.864887	31.0193	12.3515	0					1.43552	-0.545761
-0.569884	0.275681	0.866553	31.0193	12.3598	0					1.43635	-0.545761
-0.569051	0.275534	0.868218	31.0193	12.3682	0					1.43718	-0.54576
-0.568218	0.275438	0.869884	31.0193	12.3765	0					1.43802	-0.54576
-0.567386	0.275409	0.871549	31.0194	12.3848	0					1.43885	-0.54576
-0.566553	0.275396	0.873214	31.0195	12.3932	0					1.43968	-0.54576
-0.56572	0.275382	0.87488	31.0196	12.4015	0					1.44051	-0.54576
-0.564888	0.275368	0.876545	31.0197	12.4098	0					1.44135	-0.54576
-0.564055	0.275158	0.878211	31.0199	12.4181	0					1.44218	-0.54576
-0.563222	0.274873	0.879876	31.0201	12.4265	0					1.44301	-0.54576
-0.56239	0.274585	0.881541	31.0203	12.4348	0					1.44385	-0.54576
-0.561557	0.274226	0.883207	31.0205	12.4431	0					1.44468	-0.54576
-0.560724	0.273817	0.884872	31.0205	12.4514	0					1.44551	-0.54576
-0.559892	0.273403	0.886538	31.0206	12.4598	0					1.44634	-0.54576
-0.559059	0.272987	0.888203	31.0205	12.4681	0					1.44718	-0.54576
-0.558226	0.272497	0.889868	31.0205	12.4764	0					1.44801	-0.54576
-0.557394	0.27169	0.891534	31.0206	12.4848	0					1.44884	-0.54576
-0.556561	0.27082	0.893199	31.0207	12.4931	0					1.44967	-0.54576
-0.555728	0.269954	0.894864	31.0207	12.5014	0					1.45051	-0.54576
-0.554896	0.269164	0.89653	31.0206	12.5097	0					1.45134	-0.54576
-0.554063	0.268404	0.898195	31.0206	12.5181	0					1.45217	-0.54576
-0.55323	0.267641	0.899861	31.0206	12.5264	0					1.453	-0.54576
-0.552398	0.266876	0.901526	31.0205	12.5347	0					1.45384	-0.54576
-0.551565	0.266193	0.903191	31.0204	12.5431	0					1.45467	-0.54576
-0.550732	0.265646	0.904857	31.0204	12.5514	0					1.4555	-0.54576
-0.5499	0.26512	0.906522	31.0204	12.5597	0					1.45633	-0.54576
-0.549067	0.264473	0.908187	31.0204	12.568	0					1.45717	-0.54576
-0.548234	0.263335	0.909853	31.0204	12.5764	0					1.458	-0.54576
-0.547402	0.262121	0.911518	31.0205	12.5847	0					1.45883	-0.54576
-0.546569	0.260908	0.913184	31.0206	12.593	0					1.45967	-0.54576
-0.545736	0.259695	0.914849	31.0207	12.6014	0					1.4605	-0.54576
-0.544904	0.258399	0.916514	31.0206	12.6097	0					1.46133	-0.54576
-0.544071	0.257094	0.91818	31.0206	12.618	0					1.46216	-0.54576
-0.543238	0.255784	0.919845	31.0205	12.6263	0					1.463	-0.54576
-0.542406	0.2546	0.92151	31.0203	12.6347	0					1.46383	-0.54576
-0.541573	0.253546	0.923176	31.0201	12.643	0					1.46466	-0.54576
-0.54074	0.252556	0.924841	31.0197	12.6513	0					1.46549	-0.54576
-0.539908	0.251524	0.926507	31.0195	12.6597	0					1.46633	-0.54576
-0.539075	0.250509	0.928172	31.0193	12.668	0					1.46716	-0.54576
-0.538242	0.249638	0.929837	31.0191	12.6763	0					1.46799	-0.54576
-0.53741	0.248836	0.931503	31.0189	12.6846	0					1.46883	-0.54576
-0.536577	0.24801	0.933168	31.0188	12.693	0					1.46966	-0.54576
-0.535744	0.247108	0.934834	31.0189	12.7013	0					1.47049	-0.54576
-0.534912	0.246173	0.936499	31.0189	12.7096	0					1.47132	-0.54576
-0.534079	0.245242	0.938164	31.0188	12.718	0					1.47215	-0.54576
-0.533246	0.244336	0.93983	31.0186	12.7263	0					1.47299	-0.54576
-0.532414	0.24369	0.941495	31.0186	12.7346	0					1.47382	-0.54576
-0.531581	0.243172	0.943161	31.0186	12.7429	0					1.47465	-0.54576
-0.530748	0.242656	0.944826	31.0185	12.7513	0					1.47549	-0.54576
-0.529916	0.241891	0.946491	31.0184	12.7596	0					1.47632	-0.54576
-0.529083	0.240899	0.948157	31.0182	12.7679	0					1.47715	-0.54576
-0.52825	0.239862	0.949822	31.0181	12.7762	0					1.47798	-0.54576
-0.527418	0.238828	0.951488	31.018	12.7846	0					1.47882	-0.54576
-0.526585	0.237747	0.953153	31.0177	12.7929	0					1.47965	-0.54576
-0.525752	0.236593	0.954818	31.0174	12.8012	0					1.48048	-0.54576
-0.52492	0.235419	0.956484	31.0172	12.8096	0					1.48131	-0.54576
-0.524087	0.234244	0.958149	31.017	12.8179	0					1.48215	-0.54576
-0.523254	0.233048	0.959814	31.0168	12.8262	0					1.48298	-0.54576
-0.522422	0.231835	0.96148	31.0166	12.8345	0					1.48381	-0.54576
-0.521589	0.230625	0.963145	31.0163	12.8429	0					1.48464	-0.54576
-0.520756	0.229417	0.964811	31.016	12.8512	0					1.48548	-0.54576
-0.519924	0.22827	0.966476	31.0157	12.8595	0					1.48631	-0.54576
-0.519091	0.227179	0.968141	31.0154	12.8679	0					1.48714	-0.54576
-0.518258	0.226101	0.969807	31.0152	12.8762	0					1.48798	-0.54576
-0.517426	0.225136	0.971472	31.0149	12.8845	0					1.48881	-0.54576
-0.516593	0.224238	0.973137	31.0146	12.8928	0					1.48964	-0.54576
-0.51576	0.223347	0.974803	31.0145	12.9012	0					1.49047	-0.54576
-0.514928	0.222465	0.976468	31.0142	12.9095	0					1.49131	-0.54576
-0.514095	0.221583	0.978134	31.0139	12.9178	0					1.49214	-0.54576
-0.513262	0.220622	0.979799	31.0136	12.9262	0					1.49297	-0.54576
-0.51243	0.219632	0.981464	31.0136	12.9345	0					1.49381	-0.54576
-0.511597	0.218607	0.98313	31.0136	12.9428	0					1.49464	-0.54576
-0.510764	0.217418	0.984795	31.0135	12.9511	0					1.49547	-0.54576
-0.509932	0.216185	0.98646	31.0133	12.9595	0					1.4963	-0.54576
-0.509099	0.214953	0.988126	31.0132	12.9678	0					1.49714	-0.54576
-0.508266	0.213718	0.989791	31.013	12.9761	0					1.49797	-0.545759
-0.507434	0.21259	0.991457	31.0128	12.9845	0					1.4988	-0.545759
-0.506601	0.211914	0.993122	31.0124	12.9928	0					1.49963	-0.545759
-0.505768	0.211365	0.994787	31.012	13.0011	0					1.50047	-0.545759
-0.504936	0.210835	0.996453	31.0115	13.0094	0					1.5013	-0.545759
-0.504103	0.210322	0.998118	31.011	13.0178	0					1.50213	-0.545759
-0.50327	0.209808	0.999784	31.0131	13.0261	0					1.50296	-0.545759
-0.502438	0.209292	1.00145	31.0173	13.0344	0					1.5038	-0.545759
-0.501605	0.20878	1.00311	31.0231	13.0427	0					1.50463	-0.545759
-0.500772	0.20816	1.00478	31.0298	13.0511	0					1.50546	-0.545759
-0.49994	0.207471	1.00645	31.0365	13.0594	0					1.50629	-0.545759
-0.499107	0.206856	1.00811	31.0422	13.0677	0					1.50713	-0.545759
-0.498274	0.206343	1.00978	31.0475	13.0761	0					1.50796	-0.545759
-0.497442	0.20585	1.01144	31.052	13.0844	0					1.50879	-0.545759
-0.496609	0.205355	1.01311	31.0558	13.0927	0					1.50962	-0.545759
-0.495776	0.204859	1.01477	31.0588	13.101	0					1.51046	-0.545759
-0.494944	0.204396	1.01644	31.0612	13.1094	0					1.51129	-0.545759
-0.494111	0.20402	1.0181	31.063	13.1177	0					1.51212	-0.545759
-0.493278	0.203658	1.01977	31.0641	13.126	0					1.51296	-0.545759
-0.492446	0.203248	1.02143	31.0647	13.1344	0					1.51379	-0.545759
-0.491613	0.202831	1.0231	31.065	13.1427	0					1.51462	-0.545759
-0.49078	0.202414	1.02476	31.0648	13.151	0					1.51545	-0.545759
-0.489948	0.201997	1.02643	31.0642	13.1593	0					1.51629	-0.545759
-0.489115	0.201579	1.02809	31.0633	13.1677	0					1.51712	-0.545759
-0.488282	0.201474	1.02976	31.062	13.176	0					1.51795	-0.545759
-0.48745	0.201535	1.03143	31.0604	13.1843	0					1.51878	-0.545759
-0.486617	0.20145	1.03309	31.0587	13.1927	0					1.51962	-0.545759
-0.485784	0.201092	1.03476	31.0569	13.201	0					1.52045	-0.545759
-0.484952	0.200609	1.03642	31.0548	13.2093	0					1.52128	-0.545759
-0.484119	0.200125	1.03809	31.0527	13.2176	0					1.52211	-0.545759
-0.483286	0.199643	1.03975	31.0506	13.226	0					1.52295	-0.545759
-0.482454	0.199162	1.04142	31.0485	13.2343	0					1.52378	-0.545759
-0.481621	0.198702	1.04308	31.0463	13.2426	0					1.52461	-0.545759
-0.480788	0.19825	1.04475	31.044	13.251	0					1.52545	-0.545759
-0.479956	0.197744	1.04641	31.0418	13.2593	0					1.52628	-0.545759
-0.479123	0.197206	1.04808	31.0397	13.2676	0					1.52711	-0.545759
-0.47829	0.196669	1.04974	31.0377	13.2759	0					1.52794	-0.545759
-0.477458	0.196131	1.05141	31.0356	13.2843	0					1.52878	-0.545759
-0.476625	0.195594	1.05308	31.0337	13.2926	0					1.52961	-0.545759
-0.475792	0.194959	1.05474	31.0318	13.3009	0					1.53044	-0.545759
-0.47496	0.19424	1.05641	31.0301	13.3093	0					1.53127	-0.545759
-0.474127	0.193517	1.05807	31.0284	13.3176	0					1.53211	-0.545759
-0.473294	0.192811	1.05974	31.0269	13.3259	0					1.53294	-0.545759
-0.472462	0.192105	1.0614	31.0254	13.3342	0					1.53377	-0.545759
-0.471629	0.191401	1.06307	31.0237	13.3426	0					1.53461	-0.545759
[truncated: 31,785 more rows]

## Sheet: 4
100µM SRP / 1mM GMPPNP / 1.5 mM ppGpp
[truncated: 33,642 more rows]

## Sheet: 5
50µM SRP / 250µM GMPPNP / 50µM ppGpp
[truncated: 33,642 more rows]

[truncated: 56 more sheets: 6, 7, 8, 9, 10, 11, 12, 13, 14, 15, 16, 17, 18, 19, 20, 21, 22, 23, 24, 25 …]
